# Supplementary material for: Genome-wide association study reveals the genetic basis of vitamin C content in rapeseed (Brassica napus L.) seedlings
Source: Front Plant Sci. 2025 Jul 23;16:1649023. doi: 10.3389/fpls.2025.1649023 (PMC12325403; doi:10.3389/fpls.2025.1649023)
Supplement: Supplementary file 1 [file Table1.xlsx]

## Sheet: Table S1
Table S1: Primers of relative genes for qRT-PCR
B. napus Darmor ID	Forward primer (5’−3’)	Reverse primer (5’−3’)
BnaA01g19750D	TCATCACTCCGATAAACACACA	CCAACGAAGTCTTTGAAGTCAG
BnaA01g28970D	GATTCGTTACAGAGGCGTTAGG	AGCTCGAGAAAGTTAGGGAAAT
BnaA02g05060D	CTATACTCCAAGTATGCTGGCA	CTTGTTGCAGGTTACAAAGACA
BnaA03g31800D	TGTTCCTCGAAGACTCTGTTCT	TTCAGCACACACTTGAACGC
BnaA06g33450D	AGAAAACTCCTCTGCCATACAA	TTTTGATTCAGACATGTGCCAG
BnaA10g14500D	TGAAGGACACCAACTAGAAGTC	AGGATAAGGTAGGTGGTCGTAT
BnaC01g13370D	AGTCAAACTCCTTTACAAACGC	TAAAGTTTCTCAGACCGAAGCT
BnaC01g17000D	GTTGAAAATGCTTTGCGTAAGG	AACTATGAACCGAGTCCTGAAG
BnaC01g25340D	ACTTCAGTCTCTAATTCACCCG	AAAACTTACAAGGGGTAGGAGG
BnaC01g27230D	TGGATTCCAGAAATTACGCGA	CATAAGCTCCGGTAATCCTGC
BnaC01g32940D	ACCAATCTGTTCCGGTTTATCT	CTGTAACGAGGGAGCAAGATAT
BnaC01g40080D	CGCTACGAGAACCAGAAACG	AGAGGACAAGGACAAGGAGC
BnaC02g20830D	TCACGTCTCTTTGGTACGTAAA	TGACGATAAGAAGCATCCACAT
BnaC03g38290D	TGACTGATTCATTCGCATTGTC	GTGCTTAGCTGTGGATTGTATG
BnaC05g21050D	GGCAGATTGAGGAAAAGTGATC	AGCTTCCACGACTTACAAAAAC
BnaC06g20160D	CTTCCTTCAAAATCGTCGCTAG	TGTCGACAAATTTGTACACACC
ACT7	TGTTCCCTGGAATTGCTGACCGTA	TGCGACCACCTTGATCTTCATGCT

## Sheet: Tabl S2
Table S2: ANOVA analysis of Vc content in different environments.
Source	DF	SS	MS	F value	P value
Genotype	337	225574	711	26.5	0.0001
Environment	6	961053	192210	7172.9	0.0001
Genotype×Environment	1491	164657	110	4.1	0.0001
Error	3364	90144	26
DF: Degrees of Freedom; SS: Sum of Squares; MS: Mean Squares

## Sheet: Tabl S3
Table S3: The summary of significant SNPs of MLM models in multiple environments
SNP	Chromosome	Position	Environment	'-log10(P)'	r2 (%)
seq-new-rs25149	A01	11424975	YL2018	4.59982	7.122
seq-new-rs25149	A01	11424975	WC2019	5.59729	8.092
seq-new-rs25149	A01	11424975	WC2020	4.77412	6.876
seq-new-rs25149	A01	11424975	BLUP	5.61498	7.933
seq-new-rs29380	A01	11481733	BLUP	4.88402	6.942
Bn-A01-p24697185	A01	20465174	YL2019	4.68351	6.739
seq-new-rs38874	A02	25,721,88	YL2020	4.81043	7.11
seq-new-rs25559	A03	15743323	WC2020	4.40086	6.342
seq-new-rs47425	A06	22256831	YL2020	4.96609	7.24
Bn-A06-p23542209	A06	22518960	YL2020	5.1921	6.46
Bn-A10-p9740870	A10	11140905	YL2020	4.46138	6.529
seq-new-rs46108	C01	8210474	YL2020	4.46856	6.715
seq-new-rs46108	C01	8210474	BLUP	5.24603	7.584
seq-new-rs30616	C01	11719801	YL2018	4.80369	7.395
seq-new-rs30616	C01	11719801	YL2020	4.57924	6.695
seq-new-rs30616	C01	11719801	BLUP	5.7599	8.084
seq-new-rs27055	C01	11858918	YL2018	4.44464	6.964
seq-new-rs27055	C01	11858918	BLUP	6.07511	8.612
seq-new-rs28759	C01	12359994	BLUP	4.42879	6.338
Bn-scaff_16809_1-p69403	C01	18564125	YL2018	4.52514	8.131
Bn-scaff_16809_1-p69403	C01	18564125	YL2019	4.36711	7.231
Bn-scaff_16809_1-p69403	C01	18564125	BLUP	5.59252	9.134
seq-new-rs27871	C01	20455252	BLUP	4.58333	6.575
seq-new-rs38261	C01	24907771	YL2018	4.44474	6.913
seq-new-rs38261	C01	24907771	YL2019	6.607	9.333
seq-new-rs38261	C01	24907771	WC2019	6.61009	9.516
seq-new-rs38261	C01	24907771	YL2020	4.40108	6.504
seq-new-rs38261	C01	24907771	WC2020	6.40765	9.16
seq-new-rs38261	C01	24907771	BLUP	9.25916	12.784
seq-new-rs35180	C01	32168263	WC2019	5.0108	7.255
seq-new-rs35180	C01	32168263	BLUP	4.34562	6.182
seq-new-rs38269	C01	38378354	JZ2018	4.53035	8.183
seq-new-rs36105	C01	38378462	JZ2018	4.43792	8.067
seq-new-rs44180	C02	17738926	YL2019	4.69287	6.03
seq-new-rs47022	C02	18459531	YL2019	4.61586	5.823
Bn-scaff_16369_1-p182886	C02	18593794	YL2019	5.52815	7.108
Bn-scaff_16369_1-p181890	C02	18594801	YL2019	5.52815	7.108
Bn-scaff_16369_1-p181692	C02	18594998	YL2019	4.91898	6.263
Bn-scaff_28562_1-p11758	C03	22287311	BLUP	4.33696	6.185
Bn-scaff_17298_1-p1136461	C03	23251769	BLUP	4.52466	6.407
seq-new-rs40830	C05	14641465	YL2018	4.41139	6.949
seq-new-rs40830	C05	14641465	YL2019	6.40649	9.112
seq-new-rs40830	C05	14641465	WC2019	6.52824	9.468
seq-new-rs40830	C05	14641465	YL2020	4.36227	6.494
seq-new-rs40830	C05	14641465	WC2020	6.37702	9.185
seq-new-rs40830	C05	14641465	BLUP	9.1706	12.761
Bn-scaff_15818_1-p2532249	C06	21940239	YL2020	4.94078	6.12
Bn-scaff_15818_1-p3050170	C06	22450202	YL2020	4.6023	5.68
Bn-scaff_15818_1-p3057199	C06	22457229	YL2020	4.60459	5.683
Bn-scaff_15818_1-p3072326	C06	22473091	YL2020	4.67321	5.758
Bn-scaff_15818_1-p3075274	C06	22476039	YL2020	4.67321	5.758

## Sheet: Tabl S4
Table S4: List of potential candidate genes within 500 kb (up & down) in 16 QTL clusters for Vc content in rapeseed seedlings.
SNP Clusters	Gene ID	Darmor Gene	chr	Start	End	locus	AT	Description
qVc.A01-1 10,924,975- 11,981,733	GSBRNA2T00054049001	BnaA01g19460D	chrA01	10927902	10929412	chrA01:10927902-10929412	AT3G51430.1	YELLOW-LEAF-SPECIFIC GENE 2 (YLS2)
	GSBRNA2T00054051001	BnaA01g19470D	chrA01	10932352	10933977	chrA01:10932352-10933977	AT3G51430.1	YELLOW-LEAF-SPECIFIC GENE 2 (YLS2)
	GSBRNA2T00054053001	BnaA01g19480D	chrA01	10940702	10941539	chrA01:10940702-10941539	AT3G51400.1	Arabidopsis protein of unknown function (DUF241)
	GSBRNA2T00054054001	BnaA01g19490D	chrA01	10941656	10942410	chrA01:10941656-10942410	AT3G51390.1	DHHC-type zinc finger family protein
	GSBRNA2T00054055001	BnaA01g19500D	chrA01	10944511	10946616	chrA01:10944511-10946616	AT3G51370.1	Protein phosphatase 2C family protein
	GSBRNA2T00054057001	BnaA01g19510D	chrA01	10976336	10977718	chrA01:10976336-10977718	AT2G17800.2	Arabidopsis RAC-like 1 (ARAC1)
	GSBRNA2T00054058001	BnaA01g19520D	chrA01	10978758	10978866	chrA01:10978758-10978866
	GSBRNA2T00054059001	BnaA01g19530D	chrA01	10978992	10979480	chrA01:10978992-10979480	AT3G51280.1	Tetratricopeptide repeat (TPR)-like superfamily protein
	GSBRNA2T00054060001	BnaA01g19540D	chrA01	10979696	10982864	chrA01:10979696-10982864	AT3G51270.1	protein serine/threonine kinases
	GSBRNA2T00054061001	BnaA01g19550D	chrA01	10984648	10985744	chrA01:10984648-10985744	AT3G51230.1	BEST Arabidopsis thaliana protein match is: Chalcone-flavanone isomerase family protein (TAIR:AT5G66230.1)
	GSBRNA2T00054062001	BnaA01g19560D	chrA01	10987135	10988935	chrA01:10987135-10988935	AT3G59210.4	F-box/RNI-like superfamily protein
	GSBRNA2T00054063001	BnaA01g19570D	chrA01	10989258	10990807	chrA01:10989258-10990807	AT3G58980.1	F-box family protein
	GSBRNA2T00054064001	BnaA01g19580D	chrA01	10992963	10993715	chrA01:10992963-10993715
	GSBRNA2T00054065001	BnaA01g19590D	chrA01	10995229	10996312	chrA01:10995229-10996312	AT3G51160.1	MURUS 1 (MUR1)
	GSBRNA2T00054067001	BnaA01g19600D	chrA01	10998447	10999085	chrA01:10998447-10999085	AT3G51140.1	Protein of unknown function (DUF3353)
	GSBRNA2T00054068001	BnaA01g19610D	chrA01	10999165	10999628	chrA01:10999165-10999628
	GSBRNA2T00054070001	BnaA01g19620D	chrA01	11002069	11009306	chrA01:11002069-11009306	AT3G62010.1	unknown protein
	GSBRNA2T00054071001	BnaA01g19630D	chrA01	11012964	11014379	chrA01:11012964-11014379
	GSBRNA2T00054074001	BnaA01g19640D	chrA01	11040879	11042711	chrA01:11040879-11042711	AT3G51090.1	Protein of unknown function (DUF1640)
	GSBRNA2T00054075001	BnaA01g19650D	chrA01	11046054	11047311	chrA01:11046054-11047311	AT3G51080.1	GATA transcription factor 6 (GATA6)
	GSBRNA2T00054076001	BnaA01g19660D	chrA01	11053424	11056332	chrA01:11053424-11056332	AT3G51070.1	S-adenosyl-L-methionine-dependent methyltransferases superfamily protein
	GSBRNA2T00054077001	BnaA01g19670D	chrA01	11056398	11057118	chrA01:11056398-11057118	AT3G51070.1	S-adenosyl-L-methionine-dependent methyltransferases superfamily protein
	GSBRNA2T00054078001	BnaA01g19680D	chrA01	11065463	11066171	chrA01:11065463-11066171	AT3G51060.1	STYLISH 1 (STY1)
	GSBRNA2T00054080001	BnaA01g19690D	chrA01	11078374	11080170	chrA01:11078374-11080170
	GSBRNA2T00054084001	BnaA01g19700D	chrA01	11105821	11107063	chrA01:11105821-11107063	AT3G51040.3	RTE1-homolog (RTH)
	GSBRNA2T00054086001	BnaA01g19710D	chrA01	11111329	11112772	chrA01:11111329-11112772	AT3G51000.1	alpha/beta-Hydrolases superfamily protein
	GSBRNA2T00054087001	BnaA01g19720D	chrA01	11118578	11120703	chrA01:11118578-11120703	AT4G31690.1	Transcriptional factor B3 family protein
	GSBRNA2T00054088001	BnaA01g19730D	chrA01	11171713	11172356	chrA01:11171713-11172356	AT3G10420.2	P-loop containing nucleoside triphosphate hydrolases superfamily protein
	GSBRNA2T00054091001	BnaA01g19740D	chrA01	11187081	11189064	chrA01:11187081-11189064
	GSBRNA2T00054097001	BnaA01g19750D	chrA01	11214768	11217808	chrA01:11214768-11217808	AT3G50820.1	photosystem II subunit O-2 (PSBO2)
	GSBRNA2T00054099001	BnaA01g19760D	chrA01	11247743	11251074	chrA01:11247743-11251074
	GSBRNA2T00054100001	BnaA01g19770D	chrA01	11254110	11254761	chrA01:11254110-11254761
	GSBRNA2T00054101001	BnaA01g19780D	chrA01	11256798	11258033	chrA01:11256798-11258033	AT3G50740.1	UDP-glucosyl transferase 72E1 (UGT72E1)
	GSBRNA2T00138404001	BnaA01g19790D	chrA01	11274036	11279544	chrA01:11274036-11279544	AT3G45850.2	P-loop containing nucleoside triphosphate hydrolases superfamily protein
	GSBRNA2T00138406001	BnaA01g19800D	chrA01	11302932	11303178	chrA01:11302932-11303178
	GSBRNA2T00138408001	BnaA01g19810D	chrA01	11333299	11336395	chrA01:11333299-11336395	AT3G46290.1	hercules receptor kinase 1 (HERK1)
	GSBRNA2T00138410001	BnaA01g19820D	chrA01	11339555	11340301	chrA01:11339555-11340301	AT1G17160.1	pfkB-like carbohydrate kinase family protein
	GSBRNA2T00138411001	BnaA01g19830D	chrA01	11342008	11346343	chrA01:11342008-11346343	AT3G46330.1	maternal effect embryo arrest 39 (MEE39)
	GSBRNA2T00138418001	BnaA01g19840D	chrA01	11436965	11448894	chrA01:11436965-11448894
	GSBRNA2T00138420001	BnaA01g19850D	chrA01	11464957	11467265	chrA01:11464957-11467265	AT3G46520.1	actin-12 (ACT12)
	GSBRNA2T00138421001	BnaA01g19860D	chrA01	11483402	11484593	chrA01:11483402-11484593	AT3G46580.1	methyl-CPG-binding domain protein 5 (MBD5)
	GSBRNA2T00138423001	BnaA01g19870D	chrA01	11512471	11514458	chrA01:11512471-11514458	AT3G46600.1	GRAS family transcription factor
	GSBRNA2T00138427001	BnaA01g19880D	chrA01	11570348	11572195	chrA01:11570348-11572195	AT3G46640.2	PHYTOCLOCK 1 (PCL1)
	GSBRNA2T00138428001	BnaA01g19890D	chrA01	11572675	11574047	chrA01:11572675-11574047	AT3G46670.1	UDP-glucosyl transferase 76E11 (UGT76E11)
	GSBRNA2T00138429001	BnaA01g19900D	chrA01	11574979	11575396	chrA01:11574979-11575396	AT2G43270.1	F-box and associated interaction domains-containing protein
	GSBRNA2T00138430001	BnaA01g19910D	chrA01	11575595	11575778	chrA01:11575595-11575778
	GSBRNA2T00138432001	BnaA01g19920D	chrA01	11576876	11578065	chrA01:11576876-11578065	AT3G46680.1	UDP-Glycosyltransferase superfamily protein
	GSBRNA2T00138434001	BnaA01g19930D	chrA01	11586455	11587253	chrA01:11586455-11587253
	GSBRNA2T00138435001	BnaA01g19940D	chrA01	11591394	11592846	chrA01:11591394-11592846	AT3G46730.1	NB-ARC domain-containing disease resistance protein
	GSBRNA2T00138436001	BnaA01g19950D	chrA01	11592896	11593974	chrA01:11592896-11593974	AT3G46530.1	RECOGNITION OF PERONOSPORA PARASITICA 13 (RPP13)
	GSBRNA2T00138438001	BnaA01g19960D	chrA01	11597424	11598618	chrA01:11597424-11598618	AT3G46730.1	NB-ARC domain-containing disease resistance protein
	GSBRNA2T00138440001	BnaA01g19970D	chrA01	11599562	11602068	chrA01:11599562-11602068	AT3G46740.1	translocon at the outer envelope membrane of chloroplasts 75-III (TOC75-III)
	GSBRNA2T00138441001	BnaA01g19980D	chrA01	11602175	11602626	chrA01:11602175-11602626	AT3G46740.1	translocon at the outer envelope membrane of chloroplasts 75-III (TOC75-III)
	GSBRNA2T00138444001	BnaA01g19990D	chrA01	11611571	11613080	chrA01:11611571-11613080	AT5G40010.1	AAA-ATPase 1 (AATP1)
	GSBRNA2T00138445001	BnaA01g20000D	chrA01	11613187	11614177	chrA01:11613187-11614177	AT1G12500.1	Nucleotide-sugar transporter family protein
	GSBRNA2T00138446001	BnaA01g20010D	chrA01	11615658	11619635	chrA01:11615658-11619635
	GSBRNA2T00138447001	BnaA01g20020D	chrA01	11619685	11621360	chrA01:11619685-11621360	AT3G46750.1	unknown protein
	GSBRNA2T00138448001	BnaA01g20030D	chrA01	11621737	11622727	chrA01:11621737-11622727	AT3G46760.1	Protein kinase superfamily protein
	GSBRNA2T00138449001	BnaA01g20040D	chrA01	11625372	11630295	chrA01:11625372-11630295	AT3G46780.1	plastid transcriptionally active 16 (PTAC16)
	GSBRNA2T00138450001	BnaA01g20050D	chrA01	11637945	11642505	chrA01:11637945-11642505	AT2G40600.1	appr-1-p processing enzyme family protein
	GSBRNA2T00138451001	BnaA01g20060D	chrA01	11642931	11645231	chrA01:11642931-11645231	AT3G46790.1	CHLORORESPIRATORY REDUCTION 2 (CRR2)
	GSBRNA2T00138452001	BnaA01g20070D	chrA01	11647748	11648476	chrA01:11647748-11648476	AT3G46830.1	RAB GTPase homolog A2C (RABA2c)
	GSBRNA2T00138453001	BnaA01g20080D	chrA01	11653297	11654732	chrA01:11653297-11654732	AT3G26010.1	Galactose oxidase/kelch repeat superfamily protein
	GSBRNA2T00138455001	BnaA01g20090D	chrA01	11673189	11674269	chrA01:11673189-11674269	AT3G46880.1	unknown protein
	GSBRNA2T00138456001	BnaA01g20100D	chrA01	11679119	11681472	chrA01:11679119-11681472
	GSBRNA2T00138460001	BnaA01g20110D	chrA01	11696162	11699792	chrA01:11696162-11699792	AT3G47040.1	Glycosyl hydrolase family protein
	GSBRNA2T00138462001	BnaA01g20120D	chrA01	11712444	11713082	chrA01:11712444-11713082	AT3G47090.1	Leucine-rich repeat protein kinase family protein
	GSBRNA2T00138465001	BnaA01g20130D	chrA01	11735354	11739335	chrA01:11735354-11739335	AT3G47360.1	hydroxysteroid dehydrogenase 3 (HSD3)
	GSBRNA2T00138466001	BnaA01g20140D	chrA01	11743647	11746717	chrA01:11743647-11746717	AT3G47360.1	hydroxysteroid dehydrogenase 3 (HSD3)
	GSBRNA2T00138467001	BnaA01g20150D	chrA01	11750477	11750741	chrA01:11750477-11750741
	GSBRNA2T00138469001	BnaA01g20160D	chrA01	11756918	11760958	chrA01:11756918-11760958	AT3G47400.1	Plant invertase/pectin methylesterase inhibitor superfamily
	GSBRNA2T00138476001	BnaA01g20170D	chrA01	11775116	11778313	chrA01:11775116-11778313
	GSBRNA2T00138478001	BnaA01g20180D	chrA01	11781236	11784011	chrA01:11781236-11784011
	GSBRNA2T00138481001	BnaA01g20190D	chrA01	11807305	11809142	chrA01:11807305-11809142	AT5G50200.1	WOUND-RESPONSIVE 3 (WR3)
	GSBRNA2T00138482001	BnaA01g20200D	chrA01	11812252	11812849	chrA01:11812252-11812849
	GSBRNA2T00138484001	BnaA01g20210D	chrA01	11836867	11849544	chrA01:11836867-11849544	AT4G17610.1	tRNA/rRNA methyltransferase (SpoU) family protein
	GSBRNA2T00138485001	BnaA01g20220D	chrA01	11852727	11854478	chrA01:11852727-11854478	AT3G47640.3	POPEYE (PYE)
	GSBRNA2T00138488001	BnaA01g20230D	chrA01	11861374	11862339	chrA01:11861374-11862339	AT3G47650.1	DnaJ/Hsp40 cysteine-rich domain superfamily protein
	GSBRNA2T00138489001	BnaA01g20240D	chrA01	11876416	11876710	chrA01:11876416-11876710
	GSBRNA2T00138490001	BnaA01g20250D	chrA01	11885643	11890217	chrA01:11885643-11890217	AT3G47780.1	ABC2 homolog 6 (ATH6)
	GSBRNA2T00138492001	BnaA01g20260D	chrA01	11901694	11903003	chrA01:11901694-11903003	AT3G47940.1	DNAJ heat shock family protein
	GSBRNA2T00138493001	BnaA01g20270D	chrA01	11908853	11911484	chrA01:11908853-11911484	AT3G47960.1	Major facilitator superfamily protein
qVc.A01-2 19,965,174- 20,965,174	GSBRNA2T00009984001	BnaA01g28760D	chrA01	19977404	19978188	chrA01:19977404-19978188	AT3G15300.1	VQ motif-containing protein
	GSBRNA2T00009981001	BnaA01g28770D	chrA01	19998154	19998592	chrA01:19998154-19998592	AT1G20320.1	Haloacid dehalogenase-like hydrolase (HAD) superfamily protein
	GSBRNA2T00009980001	BnaA01g28780D	chrA01	19998900	19999570	chrA01:19998900-19999570	AT5G36690.1	unknown protein
	GSBRNA2T00009979001	BnaA01g28790D	chrA01	20002476	20005502	chrA01:20002476-20005502	AT3G15350.2	Core-2/I-branching beta-1,6-N-acetylglucosaminyltransferase family protein
	GSBRNA2T00009978001	BnaA01g28800D	chrA01	20005578	20009409	chrA01:20005578-20009409	AT3G15354.1	SPA1-related 3 (SPA3)
	GSBRNA2T00009977001	BnaA01g28810D	chrA01	20010788	20011806	chrA01:20010788-20011806	AT3G16530.1	Legume lectin family protein
	GSBRNA2T00009976001	BnaA01g28820D	chrA01	20012423	20013621	chrA01:20012423-20013621	AT3G15351.1	unknown protein
	GSBRNA2T00009975001	BnaA01g28830D	chrA01	20013830	20014723	chrA01:20013830-20014723	AT3G15358.1	unknown protein
	GSBRNA2T00009974001	BnaA01g28840D	chrA01	20014982	20016247	chrA01:20014982-20016247	AT3G15352.1	cytochrome c oxidase 17 (COX17)
	GSBRNA2T00009973001	BnaA01g28850D	chrA01	20018443	20021359	chrA01:20018443-20021359	AT3G15355.1	ubiquitin-conjugating enzyme 25 (UBC25)
	GSBRNA2T00009972001	BnaA01g28860D	chrA01	20022805	20023081	chrA01:20022805-20023081
	GSBRNA2T00009971001	BnaA01g28870D	chrA01	20023379	20026761	chrA01:20023379-20026761	AT3G15380.1	Plasma-membrane choline transporter family protein
	GSBRNA2T00009970001	BnaA01g28880D	chrA01	20028881	20031638	chrA01:20028881-20031638	AT3G15390.1	silencing defective 5 (SDE5)
	GSBRNA2T00009969001	BnaA01g28890D	chrA01	20032738	20037087	chrA01:20032738-20037087	AT3G15430.2	Regulator of chromosome condensation (RCC1) family protein
	GSBRNA2T00009968001	BnaA01g28900D	chrA01	20038031	20039350	chrA01:20038031-20039350	AT3G15450.1	Aluminium induced protein with YGL and LRDR motifs
	GSBRNA2T00009967001	BnaA01g28910D	chrA01	20039486	20041566	chrA01:20039486-20041566	AT1G52930.1	Ribosomal RNA processing Brix domain protein
	GSBRNA2T00009966001	BnaA01g28920D	chrA01	20045909	20046967	chrA01:20045909-20046967	AT3G15490.1	Regulator of Vps4 activity in the MVB pathway protein
	GSBRNA2T00009965001	BnaA01g28930D	chrA01	20053152	20054279	chrA01:20053152-20054279	AT3G15500.1	NAC domain containing protein 3 (NAC3)
	GSBRNA2T00009963001	BnaA01g28940D	chrA01	20060800	20069289	chrA01:20060800-20069289
	GSBRNA2T00009961001	BnaA01g28950D	chrA01	20079586	20079994	chrA01:20079586-20079994	AT4G27540.1	prenylated RAB acceptor 1.H (PRA1.H)
	GSBRNA2T00009959001	BnaA01g28960D	chrA01	20083772	20084180	chrA01:20083772-20084180	AT4G27540.1	prenylated RAB acceptor 1.H (PRA1.H)
	GSBRNA2T00009958001	BnaA01g28970D	chrA01	20101167	20102186	chrA01:20101167-20102186	AT3G15210.1	ethylene responsive element binding factor 4 (ERF4)
	GSBRNA2T00009957001	BnaA01g28980D	chrA01	20105762	20106809	chrA01:20105762-20106809	AT3G15190.1	chloroplast 30S ribosomal protein S20, putative
	GSBRNA2T00009956001	BnaA01g28990D	chrA01	20108992	20110552	chrA01:20108992-20110552	AT3G15170.1	CUP-SHAPED COTYLEDON1 (CUC1)
	GSBRNA2T00009955001	BnaA01g29000D	chrA01	20113530	20115119	chrA01:20113530-20115119	AT3G15115.1	unknown protein
	GSBRNA2T00009954001	BnaA01g29010D	chrA01	20116798	20118074	chrA01:20116798-20118074	AT3G04660.1	F-box and associated interaction domains-containing protein
	GSBRNA2T00009953001	BnaA01g29020D	chrA01	20119241	20120217	chrA01:20119241-20120217	AT3G15060.1	RAB GTPase homolog A1G (RABA1g)
	GSBRNA2T00009952001	BnaA01g29030D	chrA01	20120916	20122054	chrA01:20120916-20122054	AT3G15050.1	IQ-domain 10 (IQD10)
	GSBRNA2T00009951001	BnaA01g29040D	chrA01	20122207	20123471	chrA01:20122207-20123471	AT3G15040.1	Protein of unknown function, DUF584
	GSBRNA2T00009950001	BnaA01g29050D	chrA01	20124733	20126534	chrA01:20124733-20126534	AT3G15030.3	TCP family transcription factor 4 (TCP4)
	GSBRNA2T00009947001	BnaA01g29060D	chrA01	20131087	20132693	chrA01:20131087-20132693	AT3G15000.1	cobalt ion binding
	GSBRNA2T00009946001	BnaA01g29070D	chrA01	20137455	20140698	chrA01:20137455-20140698	AT3G14950.1	tetratricopetide-repeat thioredoxin-like 2 (TTL2)
	GSBRNA2T00009945001	BnaA01g29080D	chrA01	20144599	20146653	chrA01:20144599-20146653	AT3G14920.1	Peptide-N4-(N-acetyl-beta-glucosaminyl)asparagine amidase A protein
	GSBRNA2T00009944001	BnaA01g29090D	chrA01	20147282	20148217	chrA01:20147282-20148217	AT1G70640.1	octicosapeptide/Phox/Bem1p (PB1) domain-containing protein
	GSBRNA2T00009942001	BnaA01g29100D	chrA01	20149736	20151148	chrA01:20149736-20151148
	GSBRNA2T00009941001	BnaA01g29110D	chrA01	20151201	20153111	chrA01:20151201-20153111	AT1G52950.1	Nucleic acid-binding, OB-fold-like protein
	GSBRNA2T00009939001	BnaA01g29120D	chrA01	20160636	20161922	chrA01:20160636-20161922	AT3G14860.2	NHL domain-containing protein
	GSBRNA2T00009938001	BnaA01g29130D	chrA01	20163017	20165160	chrA01:20163017-20165160	AT3G14850.2	TRICHOME BIREFRINGENCE-LIKE 41 (TBL41)
	GSBRNA2T00009937001	BnaA01g29140D	chrA01	20167190	20173388	chrA01:20167190-20173388	AT3G14840.2	Leucine-rich repeat transmembrane protein kinase
	GSBRNA2T00009936001	BnaA01g29150D	chrA01	20175436	20175595	chrA01:20175436-20175595
	GSBRNA2T00009935001	BnaA01g29160D	chrA01	20180789	20182275	chrA01:20180789-20182275	AT3G14820.1	GDSL-like Lipase/Acylhydrolase superfamily protein
	GSBRNA2T00009934001	BnaA01g29170D	chrA01	20185033	20187736	chrA01:20185033-20187736	AT3G42170.1	BED zinc finger
	GSBRNA2T00009933001	BnaA01g29180D	chrA01	20188035	20190506	chrA01:20188035-20190506	AT3G14790.1	rhamnose biosynthesis 3 (RHM3)
	GSBRNA2T00009932001	BnaA01g29190D	chrA01	20200360	20203319	chrA01:20200360-20203319	AT3G14770.1	Nodulin MtN3 family protein
	GSBRNA2T00009931001	BnaA01g29200D	chrA01	20203586	20204181	chrA01:20203586-20204181	AT3G14760.1	unknown protein
	GSBRNA2T00009930001	BnaA01g29210D	chrA01	20205681	20206432	chrA01:20205681-20206432	AT3G14740.2	RING/FYVE/PHD zinc finger superfamily protein
	GSBRNA2T00009928001	BnaA01g29220D	chrA01	20207898	20209836	chrA01:20207898-20209836	AT3G14730.1	Pentatricopeptide repeat (PPR) superfamily protein
	GSBRNA2T00009927001	BnaA01g29230D	chrA01	20210040	20213178	chrA01:20210040-20213178	AT3G14720.1	MAP kinase 19 (MPK19)
	GSBRNA2T00009926001	BnaA01g29240D	chrA01	20215966	20218238	chrA01:20215966-20218238	AT3G14690.1	cytochrome P450, family 72, subfamily A, polypeptide 15 (CYP72A15)
	GSBRNA2T00009925001	BnaA01g29250D	chrA01	20219787	20220752	chrA01:20219787-20220752	AT3G61130.1	galacturonosyltransferase 1 (GAUT1)
	GSBRNA2T00009924001	BnaA01g29260D	chrA01	20222044	20224374	chrA01:20222044-20224374	AT3G14690.1	cytochrome P450, family 72, subfamily A, polypeptide 15 (CYP72A15)
	GSBRNA2T00009923001	BnaA01g29270D	chrA01	20224760	20226880	chrA01:20224760-20226880	AT3G14610.1	cytochrome P450, family 72, subfamily A, polypeptide 7 (CYP72A7)
	GSBRNA2T00009922001	BnaA01g29280D	chrA01	20226939	20229366	chrA01:20226939-20229366	AT3G14610.1	cytochrome P450, family 72, subfamily A, polypeptide 7 (CYP72A7)
	GSBRNA2T00009921001	BnaA01g29290D	chrA01	20229660	20232769	chrA01:20229660-20232769	AT3G14590.2	NTMC2T6.2
	GSBRNA2T00009919001	BnaA01g29300D	chrA01	20237588	20238081	chrA01:20237588-20238081	AT3G14560.1	unknown protein
	GSBRNA2T00009918001	BnaA01g29310D	chrA01	20240285	20240420	chrA01:20240285-20240420	AT3G59550.1	SYN3
	GSBRNA2T00067292001	BnaA01g29320D	chrA01	20277036	20279235	chrA01:20277036-20279235	AT3G29410.1	Terpenoid cyclases/Protein prenyltransferases superfamily protein
	GSBRNA2T00067291001	BnaA01g29330D	chrA01	20279715	20279908	chrA01:20279715-20279908
	GSBRNA2T00067290001	BnaA01g29340D	chrA01	20280129	20280496	chrA01:20280129-20280496
	GSBRNA2T00067289001	BnaA01g29350D	chrA01	20281520	20285466	chrA01:20281520-20285466	AT3G14550.1	geranylgeranyl pyrophosphate synthase 3 (GGPS3)
	GSBRNA2T00067288001	BnaA01g29360D	chrA01	20287945	20288258	chrA01:20287945-20288258
	GSBRNA2T00067287001	BnaA01g29370D	chrA01	20302442	20305210	chrA01:20302442-20305210	AT3G29410.1	Terpenoid cyclases/Protein prenyltransferases superfamily protein
	GSBRNA2T00067286001	BnaA01g29380D	chrA01	20309321	20311532	chrA01:20309321-20311532	AT3G14450.1	CTC-interacting domain 9 (CID9)
	GSBRNA2T00067283001	BnaA01g29390D	chrA01	20329203	20331002	chrA01:20329203-20331002	AT3G14440.1	nine-cis-epoxycarotenoid dioxygenase 3 (NCED3)
	GSBRNA2T00067281001	BnaA01g29400D	chrA01	20343528	20344217	chrA01:20343528-20344217	AT3G14430.1	unknown protein
	GSBRNA2T00067280001	BnaA01g29410D	chrA01	20344353	20346401	chrA01:20344353-20346401	AT3G14420.2	Aldolase-type TIM barrel family protein
	GSBRNA2T00067279001	BnaA01g29420D	chrA01	20346873	20349355	chrA01:20346873-20349355	AT3G14415.3	Aldolase-type TIM barrel family protein
	GSBRNA2T00067278001	BnaA01g29430D	chrA01	20349937	20351981	chrA01:20349937-20351981	AT3G14410.1	Nucleotide/sugar transporter family protein
	GSBRNA2T00067277001	BnaA01g29440D	chrA01	20353033	20354876	chrA01:20353033-20354876	AT1G28030.1	2-oxoglutarate (2OG) and Fe(II)-dependent oxygenase superfamily protein
	GSBRNA2T00067271001	BnaA01g29450D	chrA01	20380577	20381506	chrA01:20380577-20381506	AT3G09010.1	Protein kinase superfamily protein
	GSBRNA2T00067270001	BnaA01g29460D	chrA01	20384060	20388440	chrA01:20384060-20388440	AT3G14350.1	STRUBBELIG-receptor family 7 (SRF7)
	GSBRNA2T00067268001	BnaA01g29470D	chrA01	20397297	20400369	chrA01:20397297-20400369	AT3G14310.1	pectin methylesterase 3 (PME3)
	GSBRNA2T00067265001	BnaA01g29480D	chrA01	20403392	20403933	chrA01:20403392-20403933
	GSBRNA2T00067262001	BnaA01g29490D	chrA01	20433371	20435711	chrA01:20433371-20435711	AT3G14230.3	related to AP2 2 (RAP2.2)
	GSBRNA2T00067261001	BnaA01g29500D	chrA01	20436307	20437842	chrA01:20436307-20437842	AT3G14220.1	GDSL-like Lipase/Acylhydrolase superfamily protein
	GSBRNA2T00067259001	BnaA01g29510D	chrA01	20446422	20451318	chrA01:20446422-20451318	AT3G14205.1	Phosphoinositide phosphatase family protein
	GSBRNA2T00067258001	BnaA01g29520D	chrA01	20452353	20454267	chrA01:20452353-20454267	AT3G14200.1	Chaperone DnaJ-domain superfamily protein
	GSBRNA2T00067257001	BnaA01g29530D	chrA01	20454694	20455715	chrA01:20454694-20455715	AT3G14190.1	unknown protein
	GSBRNA2T00067256001	BnaA01g29540D	chrA01	20456787	20459260	chrA01:20456787-20459260	AT1G54070.1	Dormancy/auxin associated family protein
	GSBRNA2T00067255001	BnaA01g29550D	chrA01	20463156	20464074	chrA01:20463156-20464074	AT3G14180.1	sequence-specific DNA binding transcription factors
	GSBRNA2T00067254001	BnaA01g29560D	chrA01	20465340	20467569	chrA01:20465340-20467569	AT3G14130.1	Aldolase-type TIM barrel family protein
	GSBRNA2T00067253001	BnaA01g29570D	chrA01	20468369	20469470	chrA01:20468369-20469470	AT3G14180.1	sequence-specific DNA binding transcription factors
	GSBRNA2T00067252001	BnaA01g29580D	chrA01	20470056	20471992	chrA01:20470056-20471992	AT3G14130.1	Aldolase-type TIM barrel family protein
	GSBRNA2T00067251001	BnaA01g29590D	chrA01	20472054	20479198	chrA01:20472054-20479198	AT3G14120.2	FUNCTIONS IN: molecular_function unknown
	GSBRNA2T00067250001	BnaA01g29600D	chrA01	20480045	20481394	chrA01:20480045-20481394	AT3G14080.2	Small nuclear ribonucleoprotein family protein
	GSBRNA2T00067249001	BnaA01g29610D	chrA01	20482330	20484655	chrA01:20482330-20484655	AT3G14075.2	Mono-/di-acylglycerol lipase, N-terminal
	GSBRNA2T00067248001	BnaA01g29620D	chrA01	20484774	20484861	chrA01:20484774-20484861	AT3G14075.2	Mono-/di-acylglycerol lipase, N-terminal
	GSBRNA2T00067247001	BnaA01g29630D	chrA01	20485423	20487952	chrA01:20485423-20487952	AT3G14067.1	Subtilase family protein
	GSBRNA2T00067246001	BnaA01g29640D	chrA01	20488988	20489379	chrA01:20488988-20489379	AT3G14060.1	unknown protein
	GSBRNA2T00067245001	BnaA01g29650D	chrA01	20492146	20493570	chrA01:20492146-20493570	AT3G14020.1	nuclear factor Y, subunit A6 (NF-YA6)
	GSBRNA2T00067244001	BnaA01g29660D	chrA01	20495443	20499782	chrA01:20495443-20499782	AT3G14010.4	CTC-interacting domain 4 (CID4)
	GSBRNA2T00067243001	BnaA01g29670D	chrA01	20499845	20500037	chrA01:20499845-20500037
	GSBRNA2T00067242001	BnaA01g29680D	chrA01	20508030	20509954	chrA01:20508030-20509954	AT3G14000.2	ATBRXL2
	GSBRNA2T00067241001	BnaA01g29690D	chrA01	20510596	20515070	chrA01:20510596-20515070	AT3G13990.1	Kinase-related protein of unknown function (DUF1296)
	GSBRNA2T00067239001	BnaA01g29700D	chrA01	20525692	20526751	chrA01:20525692-20526751	AT3G13980.1	unknown protein
	GSBRNA2T00067237001	BnaA01g29710D	chrA01	20535139	20537587	chrA01:20535139-20537587
	GSBRNA2T00067236001	BnaA01g29720D	chrA01	20537640	20538042	chrA01:20537640-20538042
	GSBRNA2T00067234001	BnaA01g29730D	chrA01	20538785	20539066	chrA01:20538785-20539066	AT2G07760.1	Zinc knuckle (CCHC-type) family protein
	GSBRNA2T00067233001	BnaA01g29740D	chrA01	20539121	20539628	chrA01:20539121-20539628
	GSBRNA2T00067232001	BnaA01g29750D	chrA01	20540667	20542701	chrA01:20540667-20542701	AT3G13960.1	growth-regulating factor 5 (GRF5)
	GSBRNA2T00067231001	BnaA01g29760D	chrA01	20548037	20548879	chrA01:20548037-20548879	AT3G13950.1	unknown protein
	GSBRNA2T00067230001	BnaA01g29770D	chrA01	20555737	20558309	chrA01:20555737-20558309	AT3G13920.1	eukaryotic translation initiation factor 4A1 (EIF4A1)
	GSBRNA2T00067229001	BnaA01g29780D	chrA01	20558858	20559167	chrA01:20558858-20559167	AT3G13910.1	Protein of unknown function (DUF3511)
	GSBRNA2T00067228001	BnaA01g29790D	chrA01	20574880	20576158	chrA01:20574880-20576158	AT3G13890.1	myb domain protein 26 (MYB26)
	GSBRNA2T00067227001	BnaA01g29800D	chrA01	20579542	20581777	chrA01:20579542-20581777	AT3G13880.1	Tetratricopeptide repeat (TPR)-like superfamily protein
	GSBRNA2T00067225001	BnaA01g29810D	chrA01	20590390	20591173	chrA01:20590390-20591173	AT3G13850.1	LOB domain-containing protein 22 (LBD22)
	GSBRNA2T00076414001	BnaA01g29820D	chrA01	20610323	20612596	chrA01:20610323-20612596	AT3G13410.1	unknown protein
	GSBRNA2T00076418001	BnaA01g29830D	chrA01	20617654	20620584	chrA01:20617654-20620584	AT3G13400.1	SKU5 similar 13 (sks13)
	GSBRNA2T00076419001	BnaA01g29840D	chrA01	20622331	20624753	chrA01:20622331-20624753	AT3G13390.1	SKU5 similar 11 (sks11)
	GSBRNA2T00076420001	BnaA01g29850D	chrA01	20625755	20627505	chrA01:20625755-20627505	AT3G13360.1	WPP domain interacting protein 3 (WIP3)
	GSBRNA2T00076421001	BnaA01g29860D	chrA01	20627565	20627920	chrA01:20627565-20627920
	GSBRNA2T00076422001	BnaA01g29870D	chrA01	20629015	20631958	chrA01:20629015-20631958	AT3G13320.1	cation exchanger 2 (CAX2)
	GSBRNA2T00076423001	BnaA01g29880D	chrA01	20633890	20634370	chrA01:20633890-20634370	AT3G13310.1	Chaperone DnaJ-domain superfamily protein
	GSBRNA2T00076425001	BnaA01g29890D	chrA01	20641994	20643939	chrA01:20641994-20643939	AT3G13226.1	regulatory protein RecX family protein
	GSBRNA2T00076426001	BnaA01g29900D	chrA01	20645725	20649614	chrA01:20645725-20649614	AT3G13225.2	WW domain-containing protein
	GSBRNA2T00076428001	BnaA01g29910D	chrA01	20651085	20653693	chrA01:20651085-20653693	AT3G13224.2	RNA-binding (RRM/RBD/RNP motifs) family protein
	GSBRNA2T00076429001	BnaA01g29920D	chrA01	20656760	20659927	chrA01:20656760-20659927	AT3G13222.1	GBF-interacting protein 1 (GIP1)
	GSBRNA2T00076430001	BnaA01g29930D	chrA01	20660227	20663272	chrA01:20660227-20663272	AT3G13220.1	WBC27
	GSBRNA2T00076431001	BnaA01g29940D	chrA01	20663380	20665226	chrA01:20663380-20665226	AT3G13200.1	EMBRYO DEFECTIVE 2769 (EMB2769)
	GSBRNA2T00076432001	BnaA01g29950D	chrA01	20665524	20668931	chrA01:20665524-20668931	AT3G13180.1	NOL1/NOP2/sun family protein / antitermination NusB domain-containing protein
	GSBRNA2T00076433001	BnaA01g29960D	chrA01	20669509	20670376	chrA01:20669509-20670376	AT3G13175.1	unknown protein
	GSBRNA2T00076434001	BnaA01g29970D	chrA01	20672807	20675487	chrA01:20672807-20675487	AT3G13170.1	ATSPO11-1
	GSBRNA2T00076435001	BnaA01g29980D	chrA01	20675791	20676976	chrA01:20675791-20676976	AT3G13160.1	Tetratricopeptide repeat (TPR)-like superfamily protein
	GSBRNA2T00076436001	BnaA01g29990D	chrA01	20677445	20678765	chrA01:20677445-20678765	AT3G13150.1	Tetratricopeptide repeat (TPR)-like superfamily protein
	GSBRNA2T00076437001	BnaA01g30000D	chrA01	20679671	20680413	chrA01:20679671-20680413	AT3G13140.1	hydroxyproline-rich glycoprotein family protein
	GSBRNA2T00076438001	BnaA01g30010D	chrA01	20682418	20682851	chrA01:20682418-20682851
	GSBRNA2T00076439001	BnaA01g30020D	chrA01	20684344	20685773	chrA01:20684344-20685773	AT3G13120.2	Ribosomal protein S10p/S20e family protein
	GSBRNA2T00076440001	BnaA01g30030D	chrA01	20686438	20687051	chrA01:20686438-20687051	AT3G13090.1	multidrug resistance-associated protein 8 (MRP8)
	GSBRNA2T00076441001	BnaA01g30040D	chrA01	20687101	20691358	chrA01:20687101-20691358	AT3G13080.1	multidrug resistance-associated protein 3 (MRP3)
	GSBRNA2T00076442001	BnaA01g30050D	chrA01	20692175	20692798	chrA01:20692175-20692798	AT3G13080.4	multidrug resistance-associated protein 3 (MRP3)
	GSBRNA2T00076443001	BnaA01g30060D	chrA01	20692865	20697340	chrA01:20692865-20697340	AT3G13080.1	multidrug resistance-associated protein 3 (MRP3)
	GSBRNA2T00076444001	BnaA01g30070D	chrA01	20697508	20700653	chrA01:20697508-20700653	AT3G13065.1	STRUBBELIG-receptor family 4 (SRF4)
	GSBRNA2T00076445001	BnaA01g30080D	chrA01	20700954	20703323	chrA01:20700954-20703323	AT3G13062.2	Polyketide cyclase/dehydrase and lipid transport superfamily protein
	GSBRNA2T00076446001	BnaA01g30090D	chrA01	20703839	20707346	chrA01:20703839-20707346	AT3G13060.2	evolutionarily conserved C-terminal region 5 (ECT5)
	GSBRNA2T00076447001	BnaA01g30100D	chrA01	20707474	20710046	chrA01:20707474-20710046	AT3G13050.1	Major facilitator superfamily protein
	GSBRNA2T00076448001	BnaA01g30110D	chrA01	20712450	20715282	chrA01:20712450-20715282	AT3G13040.2	myb-like HTH transcriptional regulator family protein
	GSBRNA2T00076449001	BnaA01g30120D	chrA01	20715770	20718083	chrA01:20715770-20718083	AT3G13020.1	hAT transposon superfamily protein
	GSBRNA2T00076450001	BnaA01g30130D	chrA01	20718336	20719584	chrA01:20718336-20719584	AT2G38150.1	alpha 1,4-glycosyltransferase family protein
	GSBRNA2T00076451001	BnaA01g30140D	chrA01	20721353	20723661	chrA01:20721353-20723661	AT3G13020.1	hAT transposon superfamily protein
	GSBRNA2T00076454001	BnaA01g30150D	chrA01	20729061	20737057	chrA01:20729061-20737057	AT3G12980.1	histone acetyltransferase of the CBP family 5 (HAC5)
	GSBRNA2T00076456001	BnaA01g30160D	chrA01	20740562	20741006	chrA01:20740562-20741006	AT3G12960.1	unknown protein
	GSBRNA2T00076457001	BnaA01g30170D	chrA01	20741206	20741635	chrA01:20741206-20741635	AT3G12955.1	SAUR-like auxin-responsive protein family
	GSBRNA2T00076458001	BnaA01g30180D	chrA01	20742466	20745396	chrA01:20742466-20745396	AT3G12950.1	Trypsin family protein
	GSBRNA2T00076459001	BnaA01g30190D	chrA01	20749116	20753732	chrA01:20749116-20753732	AT3G12930.1	Lojap-related protein
	GSBRNA2T00076460001	BnaA01g30200D	chrA01	20760015	20762661	chrA01:20760015-20762661	AT2G05642.1	Nucleic acid-binding, OB-fold-like protein
	GSBRNA2T00076461001	BnaA01g30210D	chrA01	20767048	20768474	chrA01:20767048-20768474	AT3G12920.1	SBP (S-ribonuclease binding protein) family protein
	GSBRNA2T00076462001	BnaA01g30220D	chrA01	20774977	20776586	chrA01:20774977-20776586	AT3G12910.1	NAC (No Apical Meristem) domain transcriptional regulator superfamily protein
	GSBRNA2T00076463001	BnaA01g30230D	chrA01	20780912	20782607	chrA01:20780912-20782607	AT3G12900.1	2-oxoglutarate (2OG) and Fe(II)-dependent oxygenase superfamily protein
	GSBRNA2T00076465001	BnaA01g30240D	chrA01	20792794	20794002	chrA01:20792794-20794002	AT3G12890.1	activator of spomin::LUC2 (ASML2)
	GSBRNA2T00076466001	BnaA01g30250D	chrA01	20797374	20797701	chrA01:20797374-20797701	AT3G12880.1	Plant invertase/pectin methylesterase inhibitor superfamily protein
	GSBRNA2T00076468001	BnaA01g30260D	chrA01	20802444	20808295	chrA01:20802444-20808295	AT3G13090.1	multidrug resistance-associated protein 8 (MRP8)
	GSBRNA2T00076469001	BnaA01g30270D	chrA01	20809140	20809452	chrA01:20809140-20809452	AT3G13120.2	Ribosomal protein S10p/S20e family protein
	GSBRNA2T00076471001	BnaA01g30280D	chrA01	20812937	20813546	chrA01:20812937-20813546	AT3G12870.1	unknown protein
	GSBRNA2T00076473001	BnaA01g30290D	chrA01	20822395	20822797	chrA01:20822395-20822797	AT3G12830.1	SAUR-like auxin-responsive protein family
	GSBRNA2T00076475001	BnaA01g30300D	chrA01	20832225	20833789	chrA01:20832225-20833789	AT3G12820.1	myb domain protein 10 (MYB10)
	GSBRNA2T00076477001	BnaA01g30310D	chrA01	20834481	20835747	chrA01:20834481-20835747	AT3G12810.1	PHOTOPERIOD-INDEPENDENT EARLY FLOWERING 1 (PIE1)
	GSBRNA2T00076479001	BnaA01g30320D	chrA01	20838807	20841266	chrA01:20838807-20841266	AT3G12780.1	phosphoglycerate kinase 1 (PGK1)
	GSBRNA2T00076480001	BnaA01g30330D	chrA01	20841553	20843489	chrA01:20841553-20843489	AT3G12760.1	CONTAINS InterPro DOMAIN/s: Defective-in-cullin neddylation protein (InterPro:IPR014764), Protein of unknown function DUF298 (InterPro:IPR005176), UBA-like (InterPro:IPR009060)
	GSBRNA2T00076481001	BnaA01g30340D	chrA01	20844512	20846132	chrA01:20844512-20846132	AT3G12730.1	Homeodomain-like superfamily protein
	GSBRNA2T00076482001	BnaA01g30350D	chrA01	20848477	20849812	chrA01:20848477-20849812	AT3G12720.1	myb domain protein 67 (MYB67)
	GSBRNA2T00096971001	BnaA01g30360D	chrA01	20854411	20855825	chrA01:20854411-20855825	AT3G12710.1	DNA glycosylase superfamily protein
	GSBRNA2T00096970001	BnaA01g30370D	chrA01	20856863	20859072	chrA01:20856863-20859072	AT3G12700.1	Eukaryotic aspartyl protease family protein
	GSBRNA2T00096968001	BnaA01g30380D	chrA01	20865811	20868034	chrA01:20865811-20868034	AT3G12690.3	AGC kinase 1.5 (AGC1.5)
	GSBRNA2T00096967001	BnaA01g30390D	chrA01	20872159	20873475	chrA01:20872159-20873475	AT3G12685.1	Acid phosphatase/vanadium-dependent haloperoxidase-related protein
	GSBRNA2T00096966001	BnaA01g30400D	chrA01	20873583	20874025	chrA01:20873583-20874025
	GSBRNA2T00096965001	BnaA01g30410D	chrA01	20875823	20879940	chrA01:20875823-20879940	AT3G12670.1	embryo defective 2742 (emb2742)
	GSBRNA2T00096963001	BnaA01g30420D	chrA01	20888380	20889160	chrA01:20888380-20889160	AT3G12660.1	FASCICLIN-like arabinogalactan protein 14 precursor (FLA14)
	GSBRNA2T00096962001	BnaA01g30430D	chrA01	20890641	20893926	chrA01:20890641-20893926	AT3G12640.1	RNA binding (RRM/RBD/RNP motifs) family protein
	GSBRNA2T00096961001	BnaA01g30440D	chrA01	20894974	20895970	chrA01:20894974-20895970	AT3G12630.1	A20/AN1-like zinc finger family protein
	GSBRNA2T00096959001	BnaA01g30450D	chrA01	20903246	20905608	chrA01:20903246-20905608	AT3G12620.2	Protein phosphatase 2C family protein
	GSBRNA2T00096958001	BnaA01g30460D	chrA01	20906793	20907915	chrA01:20906793-20907915	AT3G12610.1	DNA-DAMAGE REPAIR/TOLERATION 100 (DRT100)
	GSBRNA2T00096956001	BnaA01g30470D	chrA01	20908558	20909806	chrA01:20908558-20909806	AT3G12600.1	nudix hydrolase homolog 16 (NUDT16)
	GSBRNA2T00096955001	BnaA01g30480D	chrA01	20914938	20922264	chrA01:20914938-20922264	AT3G12590.1	unknown protein
	GSBRNA2T00096953001	BnaA01g30490D	chrA01	20924062	20926784	chrA01:20924062-20926784	AT3G12580.1	heat shock protein 70 (HSP70)
	GSBRNA2T00096952001	BnaA01g30500D	chrA01	20927399	20929433	chrA01:20927399-20929433	AT3G12570.4	FYD
	GSBRNA2T00096951001	BnaA01g30510D	chrA01	20932723	20936355	chrA01:20932723-20936355	AT3G12560.1	TRF-like 9 (TRFL9)
	GSBRNA2T00096950001	BnaA01g30520D	chrA01	20936538	20938152	chrA01:20936538-20938152	AT3G12530.1	PSF2
	GSBRNA2T00096949001	BnaA01g30530D	chrA01	20938812	20939371	chrA01:20938812-20939371	AT3G12510.1	MADS-box family protein
	GSBRNA2T00096948001	BnaA01g30540D	chrA01	20941015	20941253	chrA01:20941015-20941253	AT3G12500.1	basic chitinase (HCHIB)
	GSBRNA2T00096947001	BnaA01g30550D	chrA01	20941302	20942028	chrA01:20941302-20942028	AT3G12500.1	basic chitinase (HCHIB)
	GSBRNA2T00096946001	BnaA01g30560D	chrA01	20943577	20945861	chrA01:20943577-20945861	AT3G12500.1	basic chitinase (HCHIB)
	GSBRNA2T00096945001	BnaA01g30570D	chrA01	20946445	20947570	chrA01:20946445-20947570	AT3G12490.2	cystatin B (CYSB)
	GSBRNA2T00096944001	BnaA01g30580D	chrA01	20947664	20949601	chrA01:20947664-20949601	AT3G12480.1	nuclear factor Y, subunit C11 (NF-YC11)
	GSBRNA2T00096972001	BnaA01g30590D	chrA01	20959082	20959801	chrA01:20959082-20959801	AT3G12410.1	Polynucleotidyl transferase, ribonuclease H-like superfamily protein
	GSBRNA2T00096973001	BnaA01g30600D	chrA01	20961752	20962235	chrA01:20961752-20962235	AT2G21655.1	Protein of unknown function (DUF784)
qVc.A02 2,072,188- 3,072,188	GSBRNA2T00081118001	BnaA02g04630D	chrA02	2067292	2072266	chrA02:2067292-2072266	AT5G19990.1	regulatory particle triple-A ATPase 6A (RPT6A)
	GSBRNA2T00081119001	BnaA02g04640D	chrA02	2072524	2073573	chrA02:2072524-2073573	AT5G20030.1	Plant Tudor-like RNA-binding protein
	GSBRNA2T00081395001	BnaA02g04650D	chrA02	2075319	2076523	chrA02:2075319-2076523	AT5G20040.2	isopentenyltransferase 9 (IPT9)
	GSBRNA2T00081394001	BnaA02g04660D	chrA02	2076878	2077133	chrA02:2076878-2077133	AT5G20045.1	unknown protein
	GSBRNA2T00081393001	BnaA02g04670D	chrA02	2079909	2083874	chrA02:2079909-2083874	AT5G20050.1	Protein kinase superfamily protein
	GSBRNA2T00081392001	BnaA02g04680D	chrA02	2084043	2085743	chrA02:2084043-2085743	AT5G20070.1	nudix hydrolase homolog 19 (NUDX19)
	GSBRNA2T00081391001	BnaA02g04690D	chrA02	2085794	2087059	chrA02:2085794-2087059	AT5G20090.2	Uncharacterised protein family (UPF0041)
	GSBRNA2T00081390001	BnaA02g04700D	chrA02	2087978	2090080	chrA02:2087978-2090080	AT5G20110.1	Dynein light chain type 1 family protein
	GSBRNA2T00081389001	BnaA02g04710D	chrA02	2091935	2093384	chrA02:2091935-2093384	AT5G20120.1	unknown protein
	GSBRNA2T00081388001	BnaA02g04720D	chrA02	2093783	2095397	chrA02:2093783-2095397	AT5G20130.1	unknown protein
	GSBRNA2T00081387001	BnaA02g04730D	chrA02	2097075	2098048	chrA02:2097075-2098048	AT5G20150.1	SPX domain gene 1 (SPX1)
	GSBRNA2T00081386001	BnaA02g04740D	chrA02	2098417	2099135	chrA02:2098417-2099135	AT5G20180.2	Ribosomal protein L36
	GSBRNA2T00081384001	BnaA02g04750D	chrA02	2101862	2103258	chrA02:2101862-2103258	AT5G20190.1	Tetratricopeptide repeat (TPR)-like superfamily protein
	GSBRNA2T00081382001	BnaA02g04760D	chrA02	2113033	2114146	chrA02:2113033-2114146	AT5G20230.1	blue-copper-binding protein (BCB)
	GSBRNA2T00081381001	BnaA02g04770D	chrA02	2115582	2118134	chrA02:2115582-2118134	AT5G20240.1	PISTILLATA (PI)
	GSBRNA2T00081380001	BnaA02g04780D	chrA02	2120004	2123058	chrA02:2120004-2123058	AT5G20250.4	DARK INDUCIBLE 10 (DIN10)
	GSBRNA2T00081379001	BnaA02g04790D	chrA02	2123112	2124513	chrA02:2123112-2124513	AT5G20270.1	heptahelical transmembrane protein1 (HHP1)
	GSBRNA2T00081377001	BnaA02g04800D	chrA02	2126845	2132392	chrA02:2126845-2132392	AT5G20280.1	sucrose phosphate synthase 1F (SPS1F)
	GSBRNA2T00081375001	BnaA02g04810D	chrA02	2139200	2140805	chrA02:2139200-2140805	AT5G20290.1	Ribosomal protein S8e family protein
	GSBRNA2T00081374001	BnaA02g04820D	chrA02	2142923	2143113	chrA02:2142923-2143113
	GSBRNA2T00081373001	BnaA02g04830D	chrA02	2143172	2143968	chrA02:2143172-2143968	AT3G24130.1	Pectin lyase-like superfamily protein
	GSBRNA2T00081371001	BnaA02g04840D	chrA02	2146397	2147464	chrA02:2146397-2147464	AT5G20330.1	beta-1,3-glucanase 4 (BETAG4)
	GSBRNA2T00081370001	BnaA02g04850D	chrA02	2148168	2152958	chrA02:2148168-2152958	AT5G20350.1	TIP GROWTH DEFECTIVE 1 (TIP1)
	GSBRNA2T00081369001	BnaA02g04860D	chrA02	2153852	2154314	chrA02:2153852-2154314	AT5G20370.1	serine-rich protein-related
	GSBRNA2T00081368001	BnaA02g04870D	chrA02	2154750	2159957	chrA02:2154750-2159957	AT5G20380.1	phosphate transporter 4
	GSBRNA2T00081367001	BnaA02g04880D	chrA02	2160345	2161692	chrA02:2160345-2161692	AT5G45550.1	Mob1/phocein family protein
	GSBRNA2T00081366001	BnaA02g04890D	chrA02	2161843	2172157	chrA02:2161843-2172157	AT5G20490.1	XIK
	GSBRNA2T00081365001	BnaA02g04900D	chrA02	2172356	2173478	chrA02:2172356-2173478	AT5G20500.1	Glutaredoxin family protein
	GSBRNA2T00081363001	BnaA02g04910D	chrA02	2178017	2180838	chrA02:2178017-2180838	AT5G20520.1	WAVY GROWTH 2 (WAV2)
	GSBRNA2T00081362001	BnaA02g04920D	chrA02	2182305	2187444	chrA02:2182305-2187444	AT5G20540.1	BREVIS RADIX-like 4 (BRXL4)
	GSBRNA2T00081361001	BnaA02g04930D	chrA02	2188382	2189405	chrA02:2188382-2189405	AT5G20340.1	beta-1,3-glucanase 5 (BG5)
	GSBRNA2T00081360001	BnaA02g04940D	chrA02	2190307	2191577	chrA02:2190307-2191577	AT5G20570.1	RING-box 1 (RBX1)
	GSBRNA2T00081359001	BnaA02g04950D	chrA02	2192627	2196490	chrA02:2192627-2196490	AT5G20610.1	unknown protein
	GSBRNA2T00081358001	BnaA02g04960D	chrA02	2196894	2197530	chrA02:2196894-2197530	AT5G20630.1	germin 3 (GER3)
	GSBRNA2T00081357001	BnaA02g04970D	chrA02	2199497	2200157	chrA02:2199497-2200157	AT5G20630.1	germin 3 (GER3)
	GSBRNA2T00081355001	BnaA02g04980D	chrA02	2202962	2204493	chrA02:2202962-2204493	AT5G40670.1	PQ-loop repeat family protein / transmembrane family protein
	GSBRNA2T00081354001	BnaA02g04990D	chrA02	2204886	2205715	chrA02:2204886-2205715	AT5G20630.1	germin 3 (GER3)
	GSBRNA2T00081353001	BnaA02g05000D	chrA02	2210053	2212714	chrA02:2210053-2212714	AT5G20635.1	FUNCTIONS IN: molecular_function unknown
	GSBRNA2T00081352001	BnaA02g05010D	chrA02	2214271	2215408	chrA02:2214271-2215408	AT5G20640.1	Protein of unknown function (DUF567)
	GSBRNA2T00081350001	BnaA02g05020D	chrA02	2220617	2226597	chrA02:2220617-2226597	AT5G20670.1	Protein of unknown function (DUF1677)
	GSBRNA2T00081348001	BnaA02g05030D	chrA02	2237297	2239639	chrA02:2237297-2239639	AT5G20690.1	Leucine-rich repeat protein kinase family protein
	GSBRNA2T00081347001	BnaA02g05040D	chrA02	2241137	2242470	chrA02:2241137-2242470	AT5G20700.1	Protein of unknown function (DUF581)
	GSBRNA2T00081345001	BnaA02g05050D	chrA02	2249828	2250385	chrA02:2249828-2250385
	GSBRNA2T00081342001	BnaA02g05060D	chrA02	2257005	2259405	chrA02:2257005-2259405	AT5G20720.3	chaperonin 20 (CPN20)
	GSBRNA2T00081341001	BnaA02g05070D	chrA02	2259813	2264585	chrA02:2259813-2264585	AT5G20730.2	NON-PHOTOTROPHIC HYPOCOTYL (NPH4)
	GSBRNA2T00081338001	BnaA02g05080D	chrA02	2278430	2278991	chrA02:2278430-2278991	AT5G20790.1	unknown protein
	GSBRNA2T00081336001	BnaA02g05090D	chrA02	2283268	2284229	chrA02:2283268-2284229	AT5G20810.1	SAUR-like auxin-responsive protein family
	GSBRNA2T00081335001	BnaA02g05100D	chrA02	2286057	2286441	chrA02:2286057-2286441	AT5G20820.1	SAUR-like auxin-responsive protein family
	GSBRNA2T00001296001	BnaA02g05110D	chrA02	2297894	2301336	chrA02:2297894-2301336	AT5G20890.1	TCP-1/cpn60 chaperonin family protein
	GSBRNA2T00001297001	BnaA02g05120D	chrA02	2301588	2303392	chrA02:2301588-2303392	AT5G20900.1	jasmonate-zim-domain protein 12 (JAZ12)
	GSBRNA2T00001298001	BnaA02g05130D	chrA02	2303551	2306071	chrA02:2303551-2306071	AT5G20920.2	eukaryotic translation initiation factor 2 beta subunit (EIF2 BETA)
	GSBRNA2T00001299001	BnaA02g05140D	chrA02	2306714	2311755	chrA02:2306714-2311755	AT5G20930.1	TOUSLED (TSL)
	GSBRNA2T00001300001	BnaA02g05150D	chrA02	2312037	2312571	chrA02:2312037-2312571	AT5G20935.1	unknown protein
	GSBRNA2T00001301001	BnaA02g05160D	chrA02	2312620	2316585	chrA02:2312620-2316585	AT5G20950.2	Glycosyl hydrolase family protein
	GSBRNA2T00001302001	BnaA02g05170D	chrA02	2321980	2329305	chrA02:2321980-2329305	AT5G20960.2	aldehyde oxidase 1 (AAO1)
	GSBRNA2T00001303001	BnaA02g05180D	chrA02	2329562	2330414	chrA02:2329562-2330414	AT5G20970.1	HSP20-like chaperones superfamily protein
	GSBRNA2T00001304001	BnaA02g05190D	chrA02	2332336	2334336	chrA02:2332336-2334336	AT5G21010.1	BTB-POZ and MATH domain 5 (BPM5)
	GSBRNA2T00001305001	BnaA02g05200D	chrA02	2338391	2340161	chrA02:2338391-2340161	AT5G21070.1	unknown protein
	GSBRNA2T00001310001	BnaA02g05210D	chrA02	2361007	2366333	chrA02:2361007-2366333	AT5G21080.1	Uncharacterized protein
	GSBRNA2T00001312001	BnaA02g05220D	chrA02	2368247	2371001	chrA02:2368247-2371001	AT5G21090.1	Leucine-rich repeat (LRR) family protein
	GSBRNA2T00001314001	BnaA02g05230D	chrA02	2376800	2379378	chrA02:2376800-2379378	AT5G21100.1	Plant L-ascorbate oxidase
	GSBRNA2T00001315001	BnaA02g05240D	chrA02	2381321	2385250	chrA02:2381321-2385250	AT5G21105.1	Plant L-ascorbate oxidase
	GSBRNA2T00001316001	BnaA02g05250D	chrA02	2392131	2393670	chrA02:2392131-2393670	AT5G21120.1	ETHYLENE-INSENSITIVE3-like 2 (EIL2)
	GSBRNA2T00001317001	BnaA02g05260D	chrA02	2394480	2395423	chrA02:2394480-2395423	AT5G21130.1	Late embryogenesis abundant (LEA) hydroxyproline-rich glycoprotein family
	GSBRNA2T00001318001	BnaA02g05270D	chrA02	2397597	2398479	chrA02:2397597-2398479	AT5G21130.1	Late embryogenesis abundant (LEA) hydroxyproline-rich glycoprotein family
	GSBRNA2T00001320001	BnaA02g05280D	chrA02	2399955	2401870	chrA02:2399955-2401870	AT4G27110.1	COBRA-like protein 11 precursor (COBL11)
	GSBRNA2T00001321001	BnaA02g05290D	chrA02	2403186	2408757	chrA02:2403186-2408757	AT5G21150.1	ARGONAUTE 9 (AGO9)
	GSBRNA2T00001322001	BnaA02g05300D	chrA02	2409426	2413814	chrA02:2409426-2413814	AT5G21160.1	LA RNA-binding protein
	GSBRNA2T00001323001	BnaA02g05310D	chrA02	2417156	2419486	chrA02:2417156-2419486	AT5G21170.1	AKINBETA1
	GSBRNA2T00001324001	BnaA02g05320D	chrA02	2419548	2420771	chrA02:2419548-2420771	AT2G27030.3	calmodulin 5 (CAM5)
	GSBRNA2T00001325001	BnaA02g05330D	chrA02	2421505	2425216	chrA02:2421505-2425216	AT5G21326.1	Ca2+regulated serine-threonine protein kinase family protein
	GSBRNA2T00001327001	BnaA02g05340D	chrA02	2433262	2436786	chrA02:2433262-2436786	AT5G21482.1	cytokinin oxidase 7 (CKX7)
	GSBRNA2T00001328001	BnaA02g05350D	chrA02	2440835	2441051	chrA02:2440835-2441051	AT5G54140.1	IAA-leucine-resistant (ILR1)-like 3 (ILL3)
	GSBRNA2T00001330001	BnaA02g05360D	chrA02	2443829	2444921	chrA02:2443829-2444921	AT5G21940.1	unknown protein
	GSBRNA2T00001331001	BnaA02g05370D	chrA02	2446800	2448081	chrA02:2446800-2448081
	GSBRNA2T00001332001	BnaA02g05380D	chrA02	2448774	2451979	chrA02:2448774-2451979	AT5G21950.1	alpha/beta-Hydrolases superfamily protein
	GSBRNA2T00001334001	BnaA02g05390D	chrA02	2462569	2464174	chrA02:2462569-2464174	AT5G21280.1	hydroxyproline-rich glycoprotein family protein
	GSBRNA2T00001336001	BnaA02g05400D	chrA02	2479050	2480107	chrA02:2479050-2480107	AT5G21990.1	Tetratricopeptide repeat (TPR)-like superfamily protein
	GSBRNA2T00001337001	BnaA02g05410D	chrA02	2480806	2483472	chrA02:2480806-2483472	AT5G22000.3	RING-H2 group F2A (RHF2A)
	GSBRNA2T00001338001	BnaA02g05420D	chrA02	2483605	2490550	chrA02:2483605-2490550	AT5G22010.1	replication factor C1 (RFC1)
	GSBRNA2T00001340001	BnaA02g05430D	chrA02	2491958	2494148	chrA02:2491958-2494148	AT3G44110.1	DNAJ homologue 3 (ATJ3)
	GSBRNA2T00001341001	BnaA02g05440D	chrA02	2495182	2497851	chrA02:2495182-2497851	AT5G22080.1	Chaperone DnaJ-domain superfamily protein
	GSBRNA2T00001343001	BnaA02g05450D	chrA02	2501659	2503264	chrA02:2501659-2503264	AT5G22090.2	Protein of unknown function (DUF3049)
	GSBRNA2T00001344001	BnaA02g05460D	chrA02	2518108	2521700	chrA02:2518108-2521700	AT4G33990.1	embryo defective 2758 (EMB2758)
	GSBRNA2T00001348001	BnaA02g05470D	chrA02	2533397	2534197	chrA02:2533397-2534197	AT5G22130.1	PEANUT 1 (PNT1)
	GSBRNA2T00001349001	BnaA02g05480D	chrA02	2535306	2537118	chrA02:2535306-2537118	AT5G37460.1	Family of unknown function (DUF577)
	GSBRNA2T00001351001	BnaA02g05490D	chrA02	2540872	2541691	chrA02:2540872-2541691	AT3G44220.1	Late embryogenesis abundant (LEA) hydroxyproline-rich glycoprotein family
	GSBRNA2T00001352001	BnaA02g05500D	chrA02	2542472	2542961	chrA02:2542472-2542961	AT5G22240.1	OFP10
	GSBRNA2T00001353001	BnaA02g05510D	chrA02	2543593	2544830	chrA02:2543593-2544830	AT5G22250.1	Polynucleotidyl transferase, ribonuclease H-like superfamily protein
	GSBRNA2T00001354001	BnaA02g05520D	chrA02	2548590	2548857	chrA02:2548590-2548857	AT5G22270.1	unknown protein
	GSBRNA2T00001355001	BnaA02g05530D	chrA02	2549972	2550952	chrA02:2549972-2550952	AT5G22280.1	unknown protein
	GSBRNA2T00001356001	BnaA02g05540D	chrA02	2554637	2556318	chrA02:2554637-2556318	AT5G22290.1	NAC domain containing protein 89 (NAC089)
	GSBRNA2T00001357001	BnaA02g05550D	chrA02	2556759	2557548	chrA02:2556759-2557548	AT5G60820.1	RING/U-box superfamily protein
	GSBRNA2T00001358001	BnaA02g05560D	chrA02	2560524	2562521	chrA02:2560524-2562521	AT5G22300.1	nitrilase 4 (NIT4)
	GSBRNA2T00001359001	BnaA02g05570D	chrA02	2562758	2565765	chrA02:2562758-2565765	AT5G22330.1	RESISTANCE TO PSEUDOMONAS SYRINGAE PV MACULICOLA INTERACTOR 1 (RIN1)
	GSBRNA2T00001360001	BnaA02g05580D	chrA02	2566486	2569520	chrA02:2566486-2569520	AT5G22350.1	ELONGATED MITOCHONDRIA 1 (ELM1)
	GSBRNA2T00001361001	BnaA02g05590D	chrA02	2569926	2571416	chrA02:2569926-2571416	AT5G22360.1	vesicle-associated membrane protein 714 (VAMP714)
	GSBRNA2T00001362001	BnaA02g05600D	chrA02	2574574	2576006	chrA02:2574574-2576006	AT5G22380.1	NAC domain containing protein 90 (NAC090)
	GSBRNA2T00001363001	BnaA02g05610D	chrA02	2581863	2582481	chrA02:2581863-2582481	AT5G22390.1	Protein of unknown function (DUF3049)
	GSBRNA2T00001364001	BnaA02g05620D	chrA02	2588446	2590429	chrA02:2588446-2590429	AT5G22400.1	Rho GTPase activating protein with PAK-box/P21-Rho-binding domain
	GSBRNA2T00001365001	BnaA02g05630D	chrA02	2591853	2592197	chrA02:2591853-2592197
	GSBRNA2T00001366001	BnaA02g05640D	chrA02	2594506	2595296	chrA02:2594506-2595296	AT5G22410.1	root hair specific 18 (RHS18)
	GSBRNA2T00001367001	BnaA02g05650D	chrA02	2597429	2598523	chrA02:2597429-2598523	AT5G22430.1	Pollen Ole e 1 allergen and extensin family protein
	GSBRNA2T00001368001	BnaA02g05660D	chrA02	2598771	2601215	chrA02:2598771-2601215	AT5G22440.2	Ribosomal protein L1p/L10e family
	GSBRNA2T00001369001	BnaA02g05670D	chrA02	2601298	2603250	chrA02:2601298-2603250	AT5G22460.2	alpha/beta-Hydrolases superfamily protein
	GSBRNA2T00001371001	BnaA02g05680D	chrA02	2612082	2612250	chrA02:2612082-2612250
	GSBRNA2T00001372001	BnaA02g05690D	chrA02	2612492	2616808	chrA02:2612492-2616808
	GSBRNA2T00001373001	BnaA02g05700D	chrA02	2619047	2622386	chrA02:2619047-2622386	AT5G22500.1	fatty acid reductase 1 (FAR1)
	GSBRNA2T00001374001	BnaA02g05710D	chrA02	2623278	2624566	chrA02:2623278-2624566	AT5G22510.1	alkaline/neutral invertase (INV-E)
	GSBRNA2T00001375001	BnaA02g05720D	chrA02	2637832	2638426	chrA02:2637832-2638426	AT5G22545.1	unknown protein
	GSBRNA2T00001377001	BnaA02g05730D	chrA02	2641123	2642345	chrA02:2641123-2642345	AT5G22570.1	WRKY DNA-binding protein 38 (WRKY38)
	GSBRNA2T00001378001	BnaA02g05740D	chrA02	2646961	2647024	chrA02:2646961-2647024
	GSBRNA2T00001379001	BnaA02g05750D	chrA02	2647140	2647950	chrA02:2647140-2647950	AT5G22580.1	Stress responsive A/B Barrel Domain
	GSBRNA2T00001381001	BnaA02g05760D	chrA02	2649168	2651710	chrA02:2649168-2651710	AT5G44490.1	FBD, F-box, Skp2-like and Leucine Rich Repeat domains containing protein
	GSBRNA2T00001382001	BnaA02g05770D	chrA02	2651763	2654275	chrA02:2651763-2654275	AT5G22620.2	phosphoglycerate/bisphosphoglycerate mutase family protein
	GSBRNA2T00001383001	BnaA02g05780D	chrA02	2659723	2661379	chrA02:2659723-2661379	AT5G22630.1	arogenate dehydratase 5 (ADT5)
	GSBRNA2T00001384001	BnaA02g05790D	chrA02	2674726	2675921	chrA02:2674726-2675921	AT5G22650.2	histone deacetylase 2B (HD2B)
	GSBRNA2T00001385001	BnaA02g05800D	chrA02	2677640	2680381	chrA02:2677640-2680381	AT4G05460.1	RNI-like superfamily protein
	GSBRNA2T00001386001	BnaA02g05810D	chrA02	2683702	2684812	chrA02:2683702-2684812	AT5G22650.1	histone deacetylase 2B (HD2B)
	GSBRNA2T00001387001	BnaA02g05820D	chrA02	2686669	2689099	chrA02:2686669-2689099	AT1G73490.1	RNA-binding (RRM/RBD/RNP motifs) family protein
	GSBRNA2T00001388001	BnaA02g05830D	chrA02	2689732	2690104	chrA02:2689732-2690104
	GSBRNA2T00001389001	BnaA02g05840D	chrA02	2690163	2692981	chrA02:2690163-2692981	AT5G22650.2	histone deacetylase 2B (HD2B)
	GSBRNA2T00001390001	BnaA02g05850D	chrA02	2693593	2695177	chrA02:2693593-2695177	AT5G22730.1	F-box/RNI-like/FBD-like domains-containing protein
	GSBRNA2T00001391001	BnaA02g05860D	chrA02	2705078	2705141	chrA02:2705078-2705141
	GSBRNA2T00001392001	BnaA02g05870D	chrA02	2705235	2705755	chrA02:2705235-2705755	AT5G22730.1	F-box/RNI-like/FBD-like domains-containing protein
	GSBRNA2T00001393001	BnaA02g05880D	chrA02	2705867	2706128	chrA02:2705867-2706128	AT5G22730.1	F-box/RNI-like/FBD-like domains-containing protein
	GSBRNA2T00001394001	BnaA02g05890D	chrA02	2706187	2706638	chrA02:2706187-2706638	AT5G22610.1	F-box/RNI-like/FBD-like domains-containing protein
	GSBRNA2T00001396001	BnaA02g05900D	chrA02	2710894	2715699	chrA02:2710894-2715699	AT5G22740.1	cellulose synthase-like A02 (CSLA02)
	GSBRNA2T00001397001	BnaA02g05910D	chrA02	2720054	2726082	chrA02:2720054-2726082	AT5G22760.1	PHD finger family protein
	GSBRNA2T00001398001	BnaA02g05920D	chrA02	2727428	2728619	chrA02:2727428-2728619	AT5G22791.2	F-box family protein
	GSBRNA2T00001399001	BnaA02g05930D	chrA02	2729275	2730895	chrA02:2729275-2730895	AT5G22791.2	F-box family protein
	GSBRNA2T00001400001	BnaA02g05940D	chrA02	2732208	2736409	chrA02:2732208-2736409	AT5G22800.1	EMBRYO DEFECTIVE 1030 (EMB1030)
	GSBRNA2T00001402001	BnaA02g05950D	chrA02	2747596	2749677	chrA02:2747596-2749677	AT5G22810.1	GDSL-like Lipase/Acylhydrolase superfamily protein
	GSBRNA2T00001403001	BnaA02g05960D	chrA02	2749735	2752580	chrA02:2749735-2752580	AT5G22820.2	ARM repeat superfamily protein
	GSBRNA2T00001404001	BnaA02g05970D	chrA02	2752972	2754892	chrA02:2752972-2754892	AT5G22840.1	Protein kinase superfamily protein
	GSBRNA2T00001405001	BnaA02g05980D	chrA02	2755838	2757808	chrA02:2755838-2757808	AT5G22850.1	Eukaryotic aspartyl protease family protein
	GSBRNA2T00001406001	BnaA02g05990D	chrA02	2765844	2768984	chrA02:2765844-2768984	AT5G22860.1	Serine carboxypeptidase S28 family protein
	GSBRNA2T00001407001	BnaA02g06000D	chrA02	2773273	2776314	chrA02:2773273-2776314	AT5G22860.1	Serine carboxypeptidase S28 family protein
	GSBRNA2T00001408001	BnaA02g06010D	chrA02	2782958	2786481	chrA02:2782958-2786481	AT5G22860.1	Serine carboxypeptidase S28 family protein
	GSBRNA2T00001409001	BnaA02g06020D	chrA02	2791653	2792307	chrA02:2791653-2792307	AT5G22870.1	Late embryogenesis abundant (LEA) hydroxyproline-rich glycoprotein family
	GSBRNA2T00001410001	BnaA02g06030D	chrA02	2793274	2793566	chrA02:2793274-2793566	AT5G22875.2	unknown protein
	GSBRNA2T00001411001	BnaA02g06040D	chrA02	2794105	2795215	chrA02:2794105-2795215	AT5G22890.1	C2H2 and C2HC zinc fingers superfamily protein
	GSBRNA2T00001412001	BnaA02g06050D	chrA02	2798588	2799709	chrA02:2798588-2799709	AT5G22890.1	C2H2 and C2HC zinc fingers superfamily protein
	GSBRNA2T00001413001	BnaA02g06060D	chrA02	2802874	2805634	chrA02:2802874-2805634	AT5G22900.1	cation/H+ exchanger 3 (CHX3)
	GSBRNA2T00001415001	BnaA02g06070D	chrA02	2807153	2808643	chrA02:2807153-2808643	AT5G22950.1	VPS24.1
	GSBRNA2T00001416001	BnaA02g06080D	chrA02	2808692	2812767	chrA02:2808692-2812767	AT5G22950.1	VPS24.1
	GSBRNA2T00001417001	BnaA02g06090D	chrA02	2812882	2815478	chrA02:2812882-2815478	AT5G22980.1	serine carboxypeptidase-like 47 (scpl47)
	GSBRNA2T00001418001	BnaA02g06100D	chrA02	2818966	2820292	chrA02:2818966-2820292	AT5G23000.1	myb domain protein 37 (MYB37)
	GSBRNA2T00001420001	BnaA02g06110D	chrA02	2840600	2843959	chrA02:2840600-2843959	AT5G60760.1	P-loop containing nucleoside triphosphate hydrolases superfamily protein
	GSBRNA2T00001422001	BnaA02g06120D	chrA02	2852061	2854016	chrA02:2852061-2854016	AT5G60750.1	CAAX amino terminal protease family protein
	GSBRNA2T00001423001	BnaA02g06130D	chrA02	2855083	2857387	chrA02:2855083-2857387	AT5G60730.1	Anion-transporting ATPase
	GSBRNA2T00001424001	BnaA02g06140D	chrA02	2862169	2863385	chrA02:2862169-2863385	AT1G28060.1	Pre-mRNA-splicing factor 3
	GSBRNA2T00001426001	BnaA02g06150D	chrA02	2868386	2868515	chrA02:2868386-2868515
	GSBRNA2T00001429001	BnaA02g06160D	chrA02	2877205	2881485	chrA02:2877205-2881485	AT5G60700.1	glycosyltransferase family protein 2
	GSBRNA2T00001430001	BnaA02g06170D	chrA02	2881591	2885396	chrA02:2881591-2885396	AT5G60690.1	REVOLUTA (REV)
	GSBRNA2T00001433001	BnaA02g06180D	chrA02	2963245	2964676	chrA02:2963245-2964676	AT5G60660.1	plasma membrane intrinsic protein 2
	GSBRNA2T00001435001	BnaA02g06190D	chrA02	2966418	2969708	chrA02:2966418-2969708	AT5G60640.1	PDI-like 1-4 (PDIL1-4)
	GSBRNA2T00001437001	BnaA02g06200D	chrA02	2969988	2973382	chrA02:2969988-2973382	AT5G60580.3	RING/U-box superfamily protein
	GSBRNA2T00001439001	BnaA02g06210D	chrA02	2982506	2985390	chrA02:2982506-2985390	AT5G60550.1	geminivirus rep interacting kinase 2 (GRIK2)
	GSBRNA2T00001440001	BnaA02g06220D	chrA02	2988840	2990163	chrA02:2988840-2990163	AT5G60540.1	pyridoxine biosynthesis 2 (PDX2)
	GSBRNA2T00001442001	BnaA02g06230D	chrA02	2993221	2994178	chrA02:2993221-2994178	AT2G04115.1	Plant self-incompatibility protein S1 family
	GSBRNA2T00001443001	BnaA02g06240D	chrA02	2995987	3000652	chrA02:2995987-3000652	AT2G04115.1	Plant self-incompatibility protein S1 family
	GSBRNA2T00001444001	BnaA02g06250D	chrA02	3001734	3003053	chrA02:3001734-3003053	AT5G60440.1	AGAMOUS-like 62 (AGL62)
	GSBRNA2T00001446001	BnaA02g06260D	chrA02	3009329	3009978	chrA02:3009329-3009978	AT5G60450.1	auxin response factor 4 (ARF4)
	GSBRNA2T00001447001	BnaA02g06270D	chrA02	3010575	3011192	chrA02:3010575-3011192	AT5G60440.1	AGAMOUS-like 62 (AGL62)
	GSBRNA2T00001448001	BnaA02g06280D	chrA02	3014841	3015447	chrA02:3014841-3015447	AT5G60450.1	auxin response factor 4 (ARF4)
	GSBRNA2T00001449001	BnaA02g06290D	chrA02	3015799	3016299	chrA02:3015799-3016299	AT5G60440.1	AGAMOUS-like 62 (AGL62)
	GSBRNA2T00001450001	BnaA02g06300D	chrA02	3016589	3017914	chrA02:3016589-3017914	AT5G60440.1	AGAMOUS-like 62 (AGL62)
	GSBRNA2T00001451001	BnaA02g06310D	chrA02	3023384	3024467	chrA02:3023384-3024467	AT5G60440.1	AGAMOUS-like 62 (AGL62)
	GSBRNA2T00001452001	BnaA02g06320D	chrA02	3029240	3029420	chrA02:3029240-3029420
	GSBRNA2T00001454001	BnaA02g06330D	chrA02	3034212	3035214	chrA02:3034212-3035214	AT5G58470.2	TBP-associated factor 15B (TAF15b)
	GSBRNA2T00001455001	BnaA02g06340D	chrA02	3035320	3036104	chrA02:3035320-3036104	AT5G58470.2	TBP-associated factor 15B (TAF15b)
	GSBRNA2T00001457001	BnaA02g06350D	chrA02	3038047	3043302	chrA02:3038047-3043302	AT5G60410.1	SIZ1
	GSBRNA2T00001458001	BnaA02g06360D	chrA02	3046332	3046737	chrA02:3046332-3046737	AT5G60400.3	unknown protein
	GSBRNA2T00001459001	BnaA02g06370D	chrA02	3047066	3049349	chrA02:3047066-3049349	AT5G60390.3	GTP binding Elongation factor Tu family protein
	GSBRNA2T00001461001	BnaA02g06380D	chrA02	3050470	3053408	chrA02:3050470-3053408	AT5G60370.1	FUNCTIONS IN: molecular_function unknown
	GSBRNA2T00001462001	BnaA02g06390D	chrA02	3056587	3058985	chrA02:3056587-3058985	AT5G60360.1	aleurain-like protease (ALP)
	GSBRNA2T00001463001	BnaA02g06400D	chrA02	3059139	3060391	chrA02:3059139-3060391	AT5G60390.3	GTP binding Elongation factor Tu family protein
	GSBRNA2T00001464001	BnaA02g06410D	chrA02	3060764	3062765	chrA02:3060764-3062765	AT5G60370.1	FUNCTIONS IN: molecular_function unknown
	GSBRNA2T00001465001	BnaA02g06420D	chrA02	3063434	3065857	chrA02:3063434-3065857	AT5G60360.1	aleurain-like protease (ALP)
qVc.A03 15,243,323- 16,243,323	GSBRNA2T00111606001	BnaA03g31590D	chrA03	15248706	15250750	chrA03:15248706-15250750	AT1G22930.1	T-complex protein 11
	GSBRNA2T00111604001	BnaA03g31600D	chrA03	15252677	15255332	chrA03:15252677-15255332	AT3G11170.1	fatty acid desaturase 7 (FAD7)
	GSBRNA2T00111603001	BnaA03g31610D	chrA03	15255498	15257682	chrA03:15255498-15257682	AT3G11200.1	alfin-like 2 (AL2)
	GSBRNA2T00111602001	BnaA03g31620D	chrA03	15260008	15261806	chrA03:15260008-15261806	AT2G05642.1	Nucleic acid-binding, OB-fold-like protein
	GSBRNA2T00111601001	BnaA03g31630D	chrA03	15264777	15266241	chrA03:15264777-15266241	AT3G13590.1	Cysteine/Histidine-rich C1 domain family protein
	GSBRNA2T00111600001	BnaA03g31640D	chrA03	15267185	15268605	chrA03:15267185-15268605	AT3G11230.2	Yippee family putative zinc-binding protein
	GSBRNA2T00111599001	BnaA03g31650D	chrA03	15268748	15271845	chrA03:15268748-15271845	AT3G11320.1	Nucleotide-sugar transporter family protein
	GSBRNA2T00111598001	BnaA03g31660D	chrA03	15272325	15275335	chrA03:15272325-15275335	AT3G11330.1	plant intracellular ras group-related LRR 9 (PIRL9)
	GSBRNA2T00111597001	BnaA03g31670D	chrA03	15276166	15278416	chrA03:15276166-15278416	AT3G11350.1	Pentatricopeptide repeat (PPR) superfamily protein
	GSBRNA2T00111596001	BnaA03g31680D	chrA03	15281438	15282067	chrA03:15281438-15282067	AT3G11402.2	Cysteine/Histidine-rich C1 domain family protein
	GSBRNA2T00111595001	BnaA03g31690D	chrA03	15282806	15284555	chrA03:15282806-15284555	AT3G11400.1	eukaryotic translation initiation factor 3G1 (EIF3G1)
	GSBRNA2T00111594001	BnaA03g31700D	chrA03	15285880	15288294	chrA03:15285880-15288294	AT3G11420.1	Protein of unknown function (DUF604)
	GSBRNA2T00111592001	BnaA03g31710D	chrA03	15291257	15291509	chrA03:15291257-15291509
	GSBRNA2T00111591001	BnaA03g31720D	chrA03	15293071	15294952	chrA03:15293071-15294952	AT3G11450.1	DnaJ domain
	GSBRNA2T00111589001	BnaA03g31730D	chrA03	15305749	15309187	chrA03:15305749-15309187	AT3G11480.1	BSMT1
	GSBRNA2T00111588001	BnaA03g31740D	chrA03	15310968	15312376	chrA03:15310968-15312376	AT1G17920.1	homeodomain GLABROUS 12 (HDG12)
	GSBRNA2T00111585001	BnaA03g31750D	chrA03	15317594	15319390	chrA03:15317594-15319390	AT3G11510.1	Ribosomal protein S11 family protein
	GSBRNA2T00111584001	BnaA03g31760D	chrA03	15319978	15321791	chrA03:15319978-15321791	AT3G11530.2	Vacuolar protein sorting 55 (VPS55) family protein
	GSBRNA2T00111583001	BnaA03g31770D	chrA03	15329028	15333712	chrA03:15329028-15333712	AT3G11540.1	SPINDLY (SPY)
	GSBRNA2T00111582001	BnaA03g31780D	chrA03	15334017	15335139	chrA03:15334017-15335139	AT3G11550.1	Uncharacterised protein family (UPF0497)
	GSBRNA2T00111579001	BnaA03g31790D	chrA03	15340639	15342109	chrA03:15340639-15342109	AT3G11580.1	AP2/B3-like transcriptional factor family protein
	GSBRNA2T00111577001	BnaA03g31800D	chrA03	15352221	15352552	chrA03:15352221-15352552	AT5G17230.2	PHYTOENE SYNTHASE (PSY)
	GSBRNA2T00111575001	BnaA03g31810D	chrA03	15356884	15358535	chrA03:15356884-15358535	AT3G11590.1	unknown protein
	GSBRNA2T00111573001	BnaA03g31820D	chrA03	15375082	15382771	chrA03:15375082-15382771	AT5G60750.1	CAAX amino terminal protease family protein
	GSBRNA2T00111572001	BnaA03g31830D	chrA03	15383057	15385310	chrA03:15383057-15385310	AT5G60730.1	Anion-transporting ATPase
	GSBRNA2T00111571001	BnaA03g31840D	chrA03	15390617	15390977	chrA03:15390617-15390977	AT3G11600.1	unknown protein
	GSBRNA2T00111569001	BnaA03g31850D	chrA03	15392139	15394895	chrA03:15392139-15394895	AT3G11620.1	alpha/beta-Hydrolases superfamily protein
	GSBRNA2T00111568001	BnaA03g31860D	chrA03	15394978	15395341	chrA03:15394978-15395341
	GSBRNA2T00111567001	BnaA03g31870D	chrA03	15395410	15397326	chrA03:15395410-15397326	AT5G06290.1	2-cysteine peroxiredoxin B (2-Cys Prx B)
	GSBRNA2T00111566001	BnaA03g31880D	chrA03	15397977	15400565	chrA03:15397977-15400565	AT3G11620.4	alpha/beta-Hydrolases superfamily protein
	GSBRNA2T00111565001	BnaA03g31890D	chrA03	15400925	15402806	chrA03:15400925-15402806	AT5G06290.1	2-cysteine peroxiredoxin B (2-Cys Prx B)
	GSBRNA2T00111564001	BnaA03g31900D	chrA03	15403558	15408964	chrA03:15403558-15408964	AT3G11710.1	lysyl-tRNA synthetase 1 (ATKRS-1)
	GSBRNA2T00111562001	BnaA03g31910D	chrA03	15409578	15412208	chrA03:15409578-15412208	AT3G11720.2	Polyketide cyclase/dehydrase and lipid transport superfamily protein
	GSBRNA2T00111561001	BnaA03g31920D	chrA03	15413259	15415520	chrA03:15413259-15415520	AT3G11730.1	ATFP8
	GSBRNA2T00111559001	BnaA03g31930D	chrA03	15420095	15421395	chrA03:15420095-15421395	AT3G11740.1	Protein of unknown function (DUF567)
	GSBRNA2T00111558001	BnaA03g31940D	chrA03	15421831	15423969	chrA03:15421831-15423969	AT3G11780.1	MD-2-related lipid recognition domain-containing protein / ML domain-containing protein
	GSBRNA2T00111557001	BnaA03g31950D	chrA03	15425206	15426586	chrA03:15425206-15426586	AT3G11800.1	unknown protein
	GSBRNA2T00111556001	BnaA03g31960D	chrA03	15426636	15428603	chrA03:15426636-15428603	AT3G11820.1	syntaxin of plants 121 (SYP121)
	GSBRNA2T00111555001	BnaA03g31970D	chrA03	15429811	15433889	chrA03:15429811-15433889	AT3G11830.1	TCP-1/cpn60 chaperonin family protein
	GSBRNA2T00111554001	BnaA03g31980D	chrA03	15434498	15436685	chrA03:15434498-15436685	AT3G11840.1	plant U-box 24 (PUB24)
	GSBRNA2T00111553001	BnaA03g31990D	chrA03	15440789	15443201	chrA03:15440789-15443201	AT3G11900.1	aromatic and neutral transporter 1 (ANT1)
	GSBRNA2T00111552001	BnaA03g32000D	chrA03	15443704	15452283	chrA03:15443704-15452283	AT3G11910.1	ubiquitin-specific protease 13 (UBP13)
	GSBRNA2T00111550001	BnaA03g32010D	chrA03	15456053	15456526	chrA03:15456053-15456526	AT3G11930.4	Adenine nucleotide alpha hydrolases-like superfamily protein
	GSBRNA2T00111549001	BnaA03g32020D	chrA03	15458144	15459667	chrA03:15458144-15459667	AT2G37270.2	ribosomal protein 5B (RPS5B)
	GSBRNA2T00111548001	BnaA03g32030D	chrA03	15463150	15465701	chrA03:15463150-15465701	AT3G11945.1	homogentisate prenyltransferase (HST)
	GSBRNA2T00111546001	BnaA03g32040D	chrA03	15469064	15471616	chrA03:15469064-15471616	AT3G11945.1	homogentisate prenyltransferase (HST)
	GSBRNA2T00111545001	BnaA03g32050D	chrA03	15472102	15474472	chrA03:15472102-15474472	AT3G11950.2	TRAF-like superfamily protein
	GSBRNA2T00111544001	BnaA03g32060D	chrA03	15475383	15481886	chrA03:15475383-15481886	AT3G11960.1	Cleavage and polyadenylation specificity factor (CPSF) A subunit protein
	GSBRNA2T00111543001	BnaA03g32070D	chrA03	15482079	15483420	chrA03:15482079-15483420	AT4G21380.1	receptor kinase 3 (RK3)
	GSBRNA2T00111542001	BnaA03g32080D	chrA03	15485116	15487194	chrA03:15485116-15487194	AT4G13090.1	xyloglucan endotransglucosylase/hydrolase 2 (XTH2)
	GSBRNA2T00111540001	BnaA03g32090D	chrA03	15490423	15491908	chrA03:15490423-15491908	AT4G13090.1	xyloglucan endotransglucosylase/hydrolase 2 (XTH2)
	GSBRNA2T00111539001	BnaA03g32100D	chrA03	15492308	15496741	chrA03:15492308-15496741	AT3G12010.1	FUNCTIONS IN: molecular_function unknown
	GSBRNA2T00111538001	BnaA03g32110D	chrA03	15497205	15499124	chrA03:15497205-15499124	AT3G12130.1	KH domain-containing protein / zinc finger (CCCH type) family protein
	GSBRNA2T00111536001	BnaA03g32120D	chrA03	15504966	15507284	chrA03:15504966-15507284	AT3G12140.2	Emsy N Terminus (ENT)/ plant Tudor-like domains-containing protein
	GSBRNA2T00111535001	BnaA03g32130D	chrA03	15507402	15509746	chrA03:15507402-15509746	AT3G12150.1	unknown protein
	GSBRNA2T00111534001	BnaA03g32140D	chrA03	15510814	15512235	chrA03:15510814-15512235	AT3G12160.1	RAB GTPase homolog A4D (RABA4D)
	GSBRNA2T00111532001	BnaA03g32150D	chrA03	15519200	15521718	chrA03:15519200-15521718	AT3G12240.1	serine carboxypeptidase-like 15 (SCPL15)
	GSBRNA2T00111531001	BnaA03g32160D	chrA03	15529754	15530124	chrA03:15529754-15530124	AT2G22980.4	serine carboxypeptidase-like 13 (SCPL13)
	GSBRNA2T00111529001	BnaA03g32170D	chrA03	15544093	15546232	chrA03:15544093-15546232	AT3G12250.2	TGACG motif-binding factor 6 (TGA6)
	GSBRNA2T00111528001	BnaA03g32180D	chrA03	15546292	15547729	chrA03:15546292-15547729	AT3G12260.1	LYR family of Fe/S cluster biogenesis protein
	GSBRNA2T00111527001	BnaA03g32190D	chrA03	15548127	15550396	chrA03:15548127-15550396	AT3G12270.1	protein arginine methyltransferase 3 (PRMT3)
	GSBRNA2T00111526001	BnaA03g32200D	chrA03	15550670	15555547	chrA03:15550670-15555547	AT3G12280.2	retinoblastoma-related 1 (RBR1)
	GSBRNA2T00111525001	BnaA03g32210D	chrA03	15556448	15558075	chrA03:15556448-15558075	AT3G12290.1	Amino acid dehydrogenase family protein
	GSBRNA2T00111524001	BnaA03g32220D	chrA03	15558240	15559427	chrA03:15558240-15559427	AT3G12300.1	unknown protein
	GSBRNA2T00111523001	BnaA03g32230D	chrA03	15559660	15561357	chrA03:15559660-15561357	AT3G12320.1	unknown protein
	GSBRNA2T00111522001	BnaA03g32240D	chrA03	15562235	15563554	chrA03:15562235-15563554	AT3G12390.1	Nascent polypeptide-associated complex (NAC), alpha subunit family protein
	GSBRNA2T00111521001	BnaA03g32250D	chrA03	15563729	15566374	chrA03:15563729-15566374	AT3G12400.1	ELC
	GSBRNA2T00111520001	BnaA03g32260D	chrA03	15566753	15568973	chrA03:15566753-15568973	AT3G12480.1	nuclear factor Y, subunit C11 (NF-YC11)
	GSBRNA2T00111519001	BnaA03g32270D	chrA03	15569490	15570916	chrA03:15569490-15570916	AT3G12500.1	basic chitinase (HCHIB)
	GSBRNA2T00111518001	BnaA03g32280D	chrA03	15575379	15578982	chrA03:15575379-15578982	AT3G12500.1	basic chitinase (HCHIB)
	GSBRNA2T00111517001	BnaA03g32290D	chrA03	15580350	15584187	chrA03:15580350-15584187	AT3G12520.1	sulfate transporter 4
	GSBRNA2T00111516001	BnaA03g32300D	chrA03	15584667	15586419	chrA03:15584667-15586419	AT3G12530.1	PSF2
	GSBRNA2T00111515001	BnaA03g32310D	chrA03	15586947	15589777	chrA03:15586947-15589777	AT3G12540.1	Protein of unknown function, DUF547
	GSBRNA2T00111511001	BnaA03g32320D	chrA03	15595154	15597674	chrA03:15595154-15597674	AT3G12580.1	heat shock protein 70 (HSP70)
	GSBRNA2T00111509001	BnaA03g32330D	chrA03	15600453	15607068	chrA03:15600453-15607068	AT3G12590.1	unknown protein
	GSBRNA2T00111508001	BnaA03g32340D	chrA03	15607460	15609163	chrA03:15607460-15609163	AT3G12600.1	nudix hydrolase homolog 16 (NUDT16)
	GSBRNA2T00111506001	BnaA03g32350D	chrA03	15611698	15612991	chrA03:15611698-15612991	AT3G12610.1	DNA-DAMAGE REPAIR/TOLERATION 100 (DRT100)
	GSBRNA2T00111505001	BnaA03g32360D	chrA03	15615372	15616438	chrA03:15615372-15616438	AT3G12630.1	A20/AN1-like zinc finger family protein
	GSBRNA2T00111504001	BnaA03g32370D	chrA03	15616978	15620097	chrA03:15616978-15620097	AT3G12640.1	RNA binding (RRM/RBD/RNP motifs) family protein
	GSBRNA2T00111503001	BnaA03g32380D	chrA03	15620229	15620940	chrA03:15620229-15620940	AT3G12650.1	unknown protein
	GSBRNA2T00111502001	BnaA03g32390D	chrA03	15623656	15624457	chrA03:15623656-15624457	AT3G12660.1	FASCICLIN-like arabinogalactan protein 14 precursor (FLA14)
	GSBRNA2T00111501001	BnaA03g32400D	chrA03	15625440	15626249	chrA03:15625440-15626249	AT3G12670.1	embryo defective 2742 (emb2742)
	GSBRNA2T00111499001	BnaA03g32410D	chrA03	15630915	15633077	chrA03:15630915-15633077	AT3G12700.1	Eukaryotic aspartyl protease family protein
	GSBRNA2T00111498001	BnaA03g32420D	chrA03	15634074	15638916	chrA03:15634074-15638916	AT3G12740.1	ALA-interacting subunit 1 (ALIS1)
	GSBRNA2T00111497001	BnaA03g32430D	chrA03	15640367	15641513	chrA03:15640367-15641513	AT3G12775.1	ubiquitin-conjugating enzyme family protein
	GSBRNA2T00111496001	BnaA03g32440D	chrA03	15641569	15644187	chrA03:15641569-15644187	AT3G12780.1	phosphoglycerate kinase 1 (PGK1)
	GSBRNA2T00111495001	BnaA03g32450D	chrA03	15644872	15646475	chrA03:15644872-15646475	AT3G12800.1	short-chain dehydrogenase-reductase B (SDRB)
	GSBRNA2T00111494001	BnaA03g32460D	chrA03	15647369	15647573	chrA03:15647369-15647573	AT3G12820.1	myb domain protein 10 (MYB10)
	GSBRNA2T00111493001	BnaA03g32470D	chrA03	15647710	15648938	chrA03:15647710-15648938	AT3G12820.1	myb domain protein 10 (MYB10)
	GSBRNA2T00137744001	BnaA03g32480D	chrA03	15653487	15653868	chrA03:15653487-15653868	AT3G12830.1	SAUR-like auxin-responsive protein family
	GSBRNA2T00137743001	BnaA03g32490D	chrA03	15661082	15663730	chrA03:15661082-15663730	AT3G12860.1	NOP56-like pre RNA processing ribonucleoprotein
	GSBRNA2T00137742001	BnaA03g32500D	chrA03	15667326	15668726	chrA03:15667326-15668726	AT3G12890.1	activator of spomin::LUC2 (ASML2)
	GSBRNA2T00137741001	BnaA03g32510D	chrA03	15672423	15674631	chrA03:15672423-15674631	AT3G12900.1	2-oxoglutarate (2OG) and Fe(II)-dependent oxygenase superfamily protein
	GSBRNA2T00137740001	BnaA03g32520D	chrA03	15679311	15680813	chrA03:15679311-15680813	AT3G12910.1	NAC (No Apical Meristem) domain transcriptional regulator superfamily protein
	GSBRNA2T00137739001	BnaA03g32530D	chrA03	15688320	15689788	chrA03:15688320-15689788	AT3G12920.1	SBP (S-ribonuclease binding protein) family protein
	GSBRNA2T00137736001	BnaA03g32540D	chrA03	15707917	15708940	chrA03:15707917-15708940	AT3G12970.1	unknown protein
	GSBRNA2T00137735001	BnaA03g32550D	chrA03	15710156	15712441	chrA03:15710156-15712441	AT3G12977.1	NAC (No Apical Meristem) domain transcriptional regulator superfamily protein
	GSBRNA2T00137734001	BnaA03g32560D	chrA03	15719561	15727147	chrA03:15719561-15727147	AT3G12980.1	histone acetyltransferase of the CBP family 5 (HAC5)
	GSBRNA2T00137733001	BnaA03g32570D	chrA03	15727243	15730813	chrA03:15727243-15730813	AT3G13000.2	Protein of unknown function, DUF547
	GSBRNA2T00137732001	BnaA03g32580D	chrA03	15731859	15733799	chrA03:15731859-15733799	AT3G13020.1	hAT transposon superfamily protein
	GSBRNA2T00137730001	BnaA03g32590D	chrA03	15741532	15744207	chrA03:15741532-15744207	AT3G13040.2	myb-like HTH transcriptional regulator family protein
	GSBRNA2T00137729001	BnaA03g32600D	chrA03	15746664	15749472	chrA03:15746664-15749472	AT1G14800.1	Nucleic acid-binding, OB-fold-like protein
	GSBRNA2T00137727001	BnaA03g32610D	chrA03	15757831	15761860	chrA03:15757831-15761860	AT3G13050.1	Major facilitator superfamily protein
	GSBRNA2T00137726001	BnaA03g32620D	chrA03	15762719	15764765	chrA03:15762719-15764765	AT3G13062.1	Polyketide cyclase/dehydrase and lipid transport superfamily protein
	GSBRNA2T00137725001	BnaA03g32630D	chrA03	15764840	15768352	chrA03:15764840-15768352	AT3G13070.1	CBS domain-containing protein / transporter associated domain-containing protein
	GSBRNA2T00137724001	BnaA03g32640D	chrA03	15768868	15772081	chrA03:15768868-15772081	AT3G13080.1	multidrug resistance-associated protein 3 (MRP3)
	GSBRNA2T00137723001	BnaA03g32650D	chrA03	15772131	15774608	chrA03:15772131-15774608	AT3G13080.2	multidrug resistance-associated protein 3 (MRP3)
	GSBRNA2T00137722001	BnaA03g32660D	chrA03	15774663	15775328	chrA03:15774663-15775328	AT3G13080.4	multidrug resistance-associated protein 3 (MRP3)
	GSBRNA2T00137721001	BnaA03g32670D	chrA03	15776882	15778609	chrA03:15776882-15778609	AT3G13120.2	Ribosomal protein S10p/S20e family protein
	GSBRNA2T00137720001	BnaA03g32680D	chrA03	15780877	15781527	chrA03:15780877-15781527	AT3G13080.1	multidrug resistance-associated protein 3 (MRP3)
	GSBRNA2T00137719001	BnaA03g32690D	chrA03	15781582	15786351	chrA03:15781582-15786351	AT3G13080.1	multidrug resistance-associated protein 3 (MRP3)
	GSBRNA2T00137717001	BnaA03g32700D	chrA03	15787524	15788157	chrA03:15787524-15788157	AT3G13130.1	unknown protein
	GSBRNA2T00137716001	BnaA03g32710D	chrA03	15792568	15793885	chrA03:15792568-15793885	AT3G13160.1	Tetratricopeptide repeat (TPR)-like superfamily protein
	GSBRNA2T00137715001	BnaA03g32720D	chrA03	15794372	15796173	chrA03:15794372-15796173	AT3G13200.1	EMBRYO DEFECTIVE 2769 (EMB2769)
	GSBRNA2T00137713001	BnaA03g32730D	chrA03	15797251	15797602	chrA03:15797251-15797602	AT3G13227.1	serine-rich protein-related
	GSBRNA2T00137711001	BnaA03g32740D	chrA03	15798443	15799319	chrA03:15798443-15799319	AT3G13229.1	Plant protein of unknown function (DUF868)
	GSBRNA2T00137709001	BnaA03g32750D	chrA03	15807365	15807903	chrA03:15807365-15807903	AT3G13310.1	Chaperone DnaJ-domain superfamily protein
	GSBRNA2T00137707001	BnaA03g32760D	chrA03	15810823	15813861	chrA03:15810823-15813861	AT3G13320.1	cation exchanger 2 (CAX2)
	GSBRNA2T00137706001	BnaA03g32770D	chrA03	15813948	15823731	chrA03:15813948-15823731	AT3G13330.1	proteasome activating protein 200 (PA200)
	GSBRNA2T00137702001	BnaA03g32780D	chrA03	15829580	15832809	chrA03:15829580-15832809	AT3G13340.2	Transducin/WD40 repeat-like superfamily protein
	GSBRNA2T00137701001	BnaA03g32790D	chrA03	15832883	15834518	chrA03:15832883-15834518	AT3G13360.1	WPP domain interacting protein 3 (WIP3)
	GSBRNA2T00137700001	BnaA03g32800D	chrA03	15835061	15837447	chrA03:15835061-15837447	AT3G13390.1	SKU5 similar 11 (sks11)
	GSBRNA2T00137699001	BnaA03g32810D	chrA03	15839251	15842058	chrA03:15839251-15842058	AT3G13400.1	SKU5 similar 13 (sks13)
	GSBRNA2T00137698001	BnaA03g32820D	chrA03	15845662	15848318	chrA03:15845662-15848318	AT3G13410.1	unknown protein
	GSBRNA2T00137694001	BnaA03g32830D	chrA03	15868434	15871726	chrA03:15868434-15871726	AT3G13460.1	evolutionarily conserved C-terminal region 2 (ECT2)
	GSBRNA2T00137693001	BnaA03g32840D	chrA03	15872922	15876012	chrA03:15872922-15876012	AT3G13470.1	TCP-1/cpn60 chaperonin family protein
	GSBRNA2T00137692001	BnaA03g32850D	chrA03	15876895	15877406	chrA03:15876895-15877406
	GSBRNA2T00137690001	BnaA03g32860D	chrA03	15878067	15880920	chrA03:15878067-15880920	AT3G13490.1	OVULE ABORTION 5 (OVA5)
	GSBRNA2T00137689001	BnaA03g32870D	chrA03	15885268	15892898	chrA03:15885268-15892898	AT3G13530.1	mitogen-activated protein kinase kinase kinase 7 (MAPKKK7)
	GSBRNA2T00137688001	BnaA03g32880D	chrA03	15893518	15895276	chrA03:15893518-15895276	AT3G13590.1	Cysteine/Histidine-rich C1 domain family protein
	GSBRNA2T00137686001	BnaA03g32890D	chrA03	15910929	15913058	chrA03:15910929-15913058	AT3G13600.1	calmodulin-binding family protein
	GSBRNA2T00137685001	BnaA03g32900D	chrA03	15914516	15916270	chrA03:15914516-15916270	AT3G13610.1	2-oxoglutarate (2OG) and Fe(II)-dependent oxygenase superfamily protein
	GSBRNA2T00137683001	BnaA03g32910D	chrA03	15920332	15922203	chrA03:15920332-15922203	AT3G13620.1	Amino acid permease family protein
	GSBRNA2T00137682001	BnaA03g32920D	chrA03	15923239	15925898	chrA03:15923239-15925898	AT3G13640.1	RNAse l inhibitor protein 1 (RLI1)
	GSBRNA2T00137681001	BnaA03g32930D	chrA03	15927694	15928408	chrA03:15927694-15928408	AT3G13650.1	Disease resistance-responsive (dirigent-like protein) family protein
	GSBRNA2T00137678001	BnaA03g32940D	chrA03	15934409	15934631	chrA03:15934409-15934631	AT5G49040.1	Disease resistance-responsive (dirigent-like protein) family protein
	GSBRNA2T00137676001	BnaA03g32950D	chrA03	15956959	15957930	chrA03:15956959-15957930	AT3G13660.1	Disease resistance-responsive (dirigent-like protein) family protein
	GSBRNA2T00137675001	BnaA03g32960D	chrA03	15959892	15963760	chrA03:15959892-15963760	AT2G15900.1	Phox-associated domain
	GSBRNA2T00137674001	BnaA03g32970D	chrA03	15964563	15968332	chrA03:15964563-15968332	AT3G13670.1	Protein kinase family protein
	GSBRNA2T00137673001	BnaA03g32980D	chrA03	15968494	15969422	chrA03:15968494-15969422	AT3G13672.1	TRAF-like superfamily protein
	GSBRNA2T00137671001	BnaA03g32990D	chrA03	15975823	15979048	chrA03:15975823-15979048	AT3G13690.1	Protein kinase protein with adenine nucleotide alpha hydrolases-like domain
	GSBRNA2T00137670001	BnaA03g33000D	chrA03	15979605	15981519	chrA03:15979605-15981519	AT1G35610.1	Cysteine/Histidine-rich C1 domain family protein
	GSBRNA2T00137668001	BnaA03g33010D	chrA03	15987467	15988593	chrA03:15987467-15988593	AT3G13760.1	Cysteine/Histidine-rich C1 domain family protein
	GSBRNA2T00137667001	BnaA03g33020D	chrA03	15988643	15990333	chrA03:15988643-15990333	AT1G35610.1	Cysteine/Histidine-rich C1 domain family protein
	GSBRNA2T00137666001	BnaA03g33030D	chrA03	15990540	15993472	chrA03:15990540-15993472	AT3G13772.1	transmembrane nine 7 (TMN7)
	GSBRNA2T00137665001	BnaA03g33040D	chrA03	15993623	15993665	chrA03:15993623-15993665
	GSBRNA2T00137664001	BnaA03g33050D	chrA03	15994859	15997418	chrA03:15994859-15997418	AT3G13800.1	Metallo-hydrolase/oxidoreductase superfamily protein
	GSBRNA2T00137663001	BnaA03g33060D	chrA03	16001050	16005295	chrA03:16001050-16005295	AT3G13810.1	indeterminate(ID)-domain 11 (IDD11)
	GSBRNA2T00137660001	BnaA03g33070D	chrA03	16009265	16012766	chrA03:16009265-16012766	AT3G13860.1	heat shock protein 60-3A (HSP60-3A)
	GSBRNA2T00137659001	BnaA03g33080D	chrA03	16012868	16015075	chrA03:16012868-16015075	AT5G26880.2	AGAMOUS-like 26
	GSBRNA2T00137658001	BnaA03g33090D	chrA03	16015237	16020678	chrA03:16015237-16020678	AT3G13870.1	ROOT HAIR DEFECTIVE 3 (RHD3)
	GSBRNA2T00137657001	BnaA03g33100D	chrA03	16022410	16023221	chrA03:16022410-16023221
	GSBRNA2T00137655001	BnaA03g33110D	chrA03	16029033	16029424	chrA03:16029033-16029424	AT3G13882.1	Ribosomal protein L34
	GSBRNA2T00137654001	BnaA03g33120D	chrA03	16029617	16038118	chrA03:16029617-16038118	AT3G13870.1	ROOT HAIR DEFECTIVE 3 (RHD3)
	GSBRNA2T00137653001	BnaA03g33130D	chrA03	16038377	16039925	chrA03:16038377-16039925	AT3G13882.1	Ribosomal protein L34
	GSBRNA2T00137652001	BnaA03g33140D	chrA03	16040497	16041139	chrA03:16040497-16041139	AT3G13898.1	unknown protein
	GSBRNA2T00137651001	BnaA03g33150D	chrA03	16041785	16042226	chrA03:16041785-16042226	AT3G13910.1	Protein of unknown function (DUF3511)
	GSBRNA2T00137650001	BnaA03g33160D	chrA03	16042287	16045648	chrA03:16042287-16045648	AT3G13920.2	eukaryotic translation initiation factor 4A1 (EIF4A1)
	GSBRNA2T00137649001	BnaA03g33170D	chrA03	16046012	16049818	chrA03:16046012-16049818	AT3G13930.1	Dihydrolipoamide acetyltransferase, long form protein
	GSBRNA2T00137647001	BnaA03g33180D	chrA03	16056929	16058782	chrA03:16056929-16058782	AT3G13960.1	growth-regulating factor 5 (GRF5)
	GSBRNA2T00137645001	BnaA03g33190D	chrA03	16063403	16074532	chrA03:16063403-16074532	AT3G14010.4	CTC-interacting domain 4 (CID4)
	GSBRNA2T00137644001	BnaA03g33200D	chrA03	16074914	16076418	chrA03:16074914-16076418	AT3G14080.2	Small nuclear ribonucleoprotein family protein
	GSBRNA2T00137643001	BnaA03g33210D	chrA03	16077040	16078591	chrA03:16077040-16078591	AT3G14110.1	FLUORESCENT IN BLUE LIGHT (FLU)
	GSBRNA2T00137642001	BnaA03g33220D	chrA03	16079304	16081570	chrA03:16079304-16081570	AT3G14150.2	Aldolase-type TIM barrel family protein
	GSBRNA2T00137641001	BnaA03g33230D	chrA03	16081920	16082375	chrA03:16081920-16082375	AT3G26620.1	LOB domain-containing protein 23 (LBD23)
	GSBRNA2T00137640001	BnaA03g33240D	chrA03	16082901	16088338	chrA03:16082901-16088338	AT3G14172.1	FUNCTIONS IN: molecular_function unknown
	GSBRNA2T00137639001	BnaA03g33250D	chrA03	16089079	16089157	chrA03:16089079-16089157
	GSBRNA2T00137638001	BnaA03g33260D	chrA03	16089956	16091243	chrA03:16089956-16091243	AT3G14190.1	unknown protein
	GSBRNA2T00137637001	BnaA03g33270D	chrA03	16091636	16093576	chrA03:16091636-16093576	AT3G14200.1	Chaperone DnaJ-domain superfamily protein
	GSBRNA2T00137636001	BnaA03g33280D	chrA03	16095022	16095646	chrA03:16095022-16095646	AT4G26400.1	RING/U-box superfamily protein
	GSBRNA2T00137635001	BnaA03g33290D	chrA03	16097343	16099376	chrA03:16097343-16099376	AT3G14230.2	related to AP2 2 (RAP2.2)
	GSBRNA2T00137634001	BnaA03g33300D	chrA03	16101962	16104497	chrA03:16101962-16104497	AT3G14240.1	Subtilase family protein
	GSBRNA2T00137633001	BnaA03g33310D	chrA03	16107366	16108376	chrA03:16107366-16108376	AT3G14250.1	RING/U-box superfamily protein
	GSBRNA2T00137632001	BnaA03g33320D	chrA03	16109332	16110137	chrA03:16109332-16110137	AT3G14260.1	Protein of unknown function (DUF567)
	GSBRNA2T00137631001	BnaA03g33330D	chrA03	16119003	16125665	chrA03:16119003-16125665	AT3G14270.1	FORMS APLOID AND BINUCLEATE CELLS 1B (FAB1B)
	GSBRNA2T00137630001	BnaA03g33340D	chrA03	16125945	16126324	chrA03:16125945-16126324	AT3G14395.1	unknown protein
	GSBRNA2T00137629001	BnaA03g33350D	chrA03	16128088	16128637	chrA03:16128088-16128637	AT5G11990.1	proline-rich family protein
	GSBRNA2T00137627001	BnaA03g33360D	chrA03	16136836	16137339	chrA03:16136836-16137339	AT1G13605.1	LOCATED IN: endomembrane system
	GSBRNA2T00137626001	BnaA03g33370D	chrA03	16141473	16144174	chrA03:16141473-16144174	AT3G14415.3	Aldolase-type TIM barrel family protein
	GSBRNA2T00137625001	BnaA03g33380D	chrA03	16144406	16146802	chrA03:16144406-16146802	AT3G14420.2	Aldolase-type TIM barrel family protein
	GSBRNA2T00137623001	BnaA03g33390D	chrA03	16162113	16163388	chrA03:16162113-16163388	AT3G14440.1	nine-cis-epoxycarotenoid dioxygenase 3 (NCED3)
	GSBRNA2T00137622001	BnaA03g33400D	chrA03	16163522	16163892	chrA03:16163522-16163892	AT3G14440.1	nine-cis-epoxycarotenoid dioxygenase 3 (NCED3)
	GSBRNA2T00137621001	BnaA03g33410D	chrA03	16166257	16166527	chrA03:16166257-16166527
	GSBRNA2T00137620001	BnaA03g33420D	chrA03	16188793	16190887	chrA03:16188793-16190887	AT3G14450.1	CTC-interacting domain 9 (CID9)
	GSBRNA2T00137619001	BnaA03g33430D	chrA03	16192091	16196235	chrA03:16192091-16196235	AT3G32030.1	Terpenoid cyclases/Protein prenyltransferases superfamily protein
	GSBRNA2T00137618001	BnaA03g33440D	chrA03	16196411	16197761	chrA03:16196411-16197761	AT3G32030.1	Terpenoid cyclases/Protein prenyltransferases superfamily protein
	GSBRNA2T00137617001	BnaA03g33450D	chrA03	16198363	16199724	chrA03:16198363-16199724	AT3G29430.1	Terpenoid synthases superfamily protein
	GSBRNA2T00137616001	BnaA03g33460D	chrA03	16200545	16202853	chrA03:16200545-16202853	AT3G14490.1	Terpenoid cyclases/Protein prenyltransferases superfamily protein
	GSBRNA2T00137614001	BnaA03g33470D	chrA03	16206030	16207233	chrA03:16206030-16207233	AT2G34480.1	Ribosomal protein L18ae/LX family protein
	GSBRNA2T00137613001	BnaA03g33480D	chrA03	16210058	16212484	chrA03:16210058-16212484	AT3G14630.1	cytochrome P450, family 72, subfamily A, polypeptide 9 (CYP72A9)
	GSBRNA2T00137612001	BnaA03g33490D	chrA03	16213712	16215439	chrA03:16213712-16215439	AT3G14680.1	cytochrome P450, family 72, subfamily A, polypeptide 14 (CYP72A14)
	GSBRNA2T00137611001	BnaA03g33500D	chrA03	16216062	16218250	chrA03:16216062-16218250	AT3G14690.1	cytochrome P450, family 72, subfamily A, polypeptide 15 (CYP72A15)
	GSBRNA2T00137609001	BnaA03g33510D	chrA03	16220120	16221454	chrA03:16220120-16221454	AT3G14690.1	cytochrome P450, family 72, subfamily A, polypeptide 15 (CYP72A15)
	GSBRNA2T00137608001	BnaA03g33520D	chrA03	16221533	16222358	chrA03:16221533-16222358	AT3G14680.1	cytochrome P450, family 72, subfamily A, polypeptide 14 (CYP72A14)
	GSBRNA2T00137607001	BnaA03g33530D	chrA03	16222942	16225699	chrA03:16222942-16225699	AT3G14690.1	cytochrome P450, family 72, subfamily A, polypeptide 15 (CYP72A15)
	GSBRNA2T00137605001	BnaA03g33540D	chrA03	16229228	16232540	chrA03:16229228-16232540	AT3G14810.1	mechanosensitive channel of small conductance-like 5 (MSL5)
qVc.A06 21,756,831- 23,018,960	GSBRNA2T00078061001	BnaA06g32800D	chrA06	21757087	21760889	chrA06:21757087-21760889	AT3G26590.1	MATE efflux family protein
	GSBRNA2T00078060001	BnaA06g32810D	chrA06	21761428	21763107	chrA06:21761428-21763107	AT3G26580.1	Tetratricopeptide repeat (TPR)-like superfamily protein
	GSBRNA2T00078059001	BnaA06g32820D	chrA06	21763784	21766454	chrA06:21763784-21766454	AT3G26570.2	phosphate transporter 2
	GSBRNA2T00078058001	BnaA06g32830D	chrA06	21768160	21772413	chrA06:21768160-21772413	AT3G26560.1	ATP-dependent RNA helicase, putative
	GSBRNA2T00078057001	BnaA06g32840D	chrA06	21782636	21784173	chrA06:21782636-21784173	AT3G26520.1	tonoplast intrinsic protein 2 (TIP2)
	GSBRNA2T00078055001	BnaA06g32850D	chrA06	21798425	21799225	chrA06:21798425-21799225	AT3G26510.4	Octicosapeptide/Phox/Bem1p family protein
	GSBRNA2T00078053001	BnaA06g32860D	chrA06	21800636	21801006	chrA06:21800636-21801006
	GSBRNA2T00078052001	BnaA06g32870D	chrA06	21801074	21801673	chrA06:21801074-21801673
	GSBRNA2T00078050001	BnaA06g32880D	chrA06	21802816	21805446	chrA06:21802816-21805446	AT3G26490.1	Phototropic-responsive NPH3 family protein
	GSBRNA2T00078049001	BnaA06g32890D	chrA06	21817848	21820664	chrA06:21817848-21820664	AT3G26440.2	Protein of unknown function (DUF707)
	GSBRNA2T00078048001	BnaA06g32900D	chrA06	21821990	21823583	chrA06:21821990-21823583	AT3G26430.1	GDSL-like Lipase/Acylhydrolase superfamily protein
	GSBRNA2T00078047001	BnaA06g32910D	chrA06	21823910	21826276	chrA06:21823910-21826276	AT3G26420.1	ATRZ-1A
	GSBRNA2T00078046001	BnaA06g32920D	chrA06	21826568	21828374	chrA06:21826568-21828374	AT3G26410.1	methyltransferases
	GSBRNA2T00078045001	BnaA06g32930D	chrA06	21828465	21831426	chrA06:21828465-21831426	AT3G26400.1	eukaryotic translation initiation factor 4B1 (EIF4B1)
	GSBRNA2T00078044001	BnaA06g32940D	chrA06	21833046	21836124	chrA06:21833046-21836124	AT3G26370.1	O-fucosyltransferase family protein
	GSBRNA2T00078043001	BnaA06g32950D	chrA06	21836635	21837284	chrA06:21836635-21837284	AT3G26360.1	Ribosomal protein S21 family protein
	GSBRNA2T00078042001	BnaA06g32960D	chrA06	21837890	21838973	chrA06:21837890-21838973	AT3G26350.1	LOCATED IN: chloroplast
	GSBRNA2T00078040001	BnaA06g32970D	chrA06	21843062	21846151	chrA06:21843062-21846151	AT3G26300.1	cytochrome P450, family 71, subfamily B, polypeptide 34 (CYP71B34)
	GSBRNA2T00078039001	BnaA06g32980D	chrA06	21846658	21851354	chrA06:21846658-21851354	AT3G26300.1	cytochrome P450, family 71, subfamily B, polypeptide 34 (CYP71B34)
	GSBRNA2T00078038001	BnaA06g32990D	chrA06	21856990	21858789	chrA06:21856990-21858789	AT3G26300.1	cytochrome P450, family 71, subfamily B, polypeptide 34 (CYP71B34)
	GSBRNA2T00078037001	BnaA06g33000D	chrA06	21859519	21861295	chrA06:21859519-21861295	AT3G48560.1	chlorsulfuron/imidazolinone resistant 1 (CSR1)
	GSBRNA2T00078036001	BnaA06g33010D	chrA06	21863548	21865344	chrA06:21863548-21865344	AT3G26220.1	cytochrome P450, family 71, subfamily B, polypeptide 3 (CYP71B3)
	GSBRNA2T00078035001	BnaA06g33020D	chrA06	21868820	21872311	chrA06:21868820-21872311	AT3G26210.1	cytochrome P450, family 71, subfamily B, polypeptide 23 (CYP71B23)
	GSBRNA2T00078034001	BnaA06g33030D	chrA06	21882139	21883950	chrA06:21882139-21883950	AT3G26200.1	cytochrome P450, family 71, subfamily B, polypeptide 22 (CYP71B22)
	GSBRNA2T00078033001	BnaA06g33040D	chrA06	21898732	21900332	chrA06:21898732-21900332	AT3G26190.1	cytochrome P450, family 71, subfamily B, polypeptide 21 (CYP71B21)
	GSBRNA2T00078031001	BnaA06g33050D	chrA06	21912143	21913842	chrA06:21912143-21913842	AT3G26180.1	cytochrome P450, family 71, subfamily B, polypeptide 20 (CYP71B20)
	GSBRNA2T00078030001	BnaA06g33060D	chrA06	21931659	21933264	chrA06:21931659-21933264	AT3G26160.1	cytochrome P450, family 71, subfamily B, polypeptide 17 (CYP71B17)
	GSBRNA2T00078029001	BnaA06g33070D	chrA06	21933328	21938501	chrA06:21933328-21938501	AT3G26160.1	cytochrome P450, family 71, subfamily B, polypeptide 17 (CYP71B17)
	GSBRNA2T00078028001	BnaA06g33080D	chrA06	21941843	21941994	chrA06:21941843-21941994
	GSBRNA2T00078027001	BnaA06g33090D	chrA06	21942077	21945361	chrA06:21942077-21945361	AT3G26140.1	Cellulase (glycosyl hydrolase family 5) protein
	GSBRNA2T00078026001	BnaA06g33100D	chrA06	21946283	21948731	chrA06:21946283-21948731	AT3G26130.1	Cellulase (glycosyl hydrolase family 5) protein
	GSBRNA2T00078024001	BnaA06g33110D	chrA06	21951609	21954224	chrA06:21951609-21954224	AT3G26120.1	terminal EAR1-like 1 (TEL1)
	GSBRNA2T00078023001	BnaA06g33120D	chrA06	21956484	21958331	chrA06:21956484-21958331	AT3G26115.1	Pyridoxal-5'-phosphate-dependent enzyme family protein
	GSBRNA2T00078022001	BnaA06g33130D	chrA06	21958994	21959390	chrA06:21958994-21959390	AT3G26110.1	Anther-specific protein agp1-like
	GSBRNA2T00078021001	BnaA06g33140D	chrA06	21959874	21962911	chrA06:21959874-21962911	AT3G26100.2	Regulator of chromosome condensation (RCC1) family protein
	GSBRNA2T00078020001	BnaA06g33150D	chrA06	21964889	21969536	chrA06:21964889-21969536	AT3G26090.1	REGULATOR OF G-PROTEIN SIGNALING 1 (RGS1)
	GSBRNA2T00078019001	BnaA06g33160D	chrA06	21969714	21971534	chrA06:21969714-21971534	AT3G26070.1	Plastid-lipid associated protein PAP / fibrillin family protein
	GSBRNA2T00078018001	BnaA06g33170D	chrA06	21972243	21974248	chrA06:21972243-21974248	AT3G26030.1	serine/threonine protein phosphatase 2A 55 kDa regulatory subunit B prime delta (ATB' DELTA)
	GSBRNA2T00078017001	BnaA06g33180D	chrA06	21974646	21977410	chrA06:21974646-21977410	AT3G26020.4	Protein phosphatase 2A regulatory B subunit family protein
	GSBRNA2T00078016001	BnaA06g33190D	chrA06	21981459	21983988	chrA06:21981459-21983988	AT3G26000.1	Ribonuclease inhibitor
	GSBRNA2T00078014001	BnaA06g33200D	chrA06	21987792	21990286	chrA06:21987792-21990286
	GSBRNA2T00078013001	BnaA06g33210D	chrA06	21990716	21991502	chrA06:21990716-21991502	AT3G25950.1	TRAM, LAG1 and CLN8 (TLC) lipid-sensing domain containing protein
	GSBRNA2T00078012001	BnaA06g33220D	chrA06	21993122	21994049	chrA06:21993122-21994049	AT3G25930.1	Adenine nucleotide alpha hydrolases-like superfamily protein
	GSBRNA2T00078010001	BnaA06g33230D	chrA06	21995460	21996564	chrA06:21995460-21996564	AT3G25920.1	ribosomal protein L15 (RPL15)
	GSBRNA2T00078009001	BnaA06g33240D	chrA06	21996630	21998032	chrA06:21996630-21998032	AT3G25910.1	FUNCTIONS IN: zinc ion binding
	GSBRNA2T00078008001	BnaA06g33250D	chrA06	22000811	22001054	chrA06:22000811-22001054	AT3G25905.1	CLAVATA3/ESR-RELATED 27 (CLE27)
	GSBRNA2T00078007001	BnaA06g33260D	chrA06	22006164	22008436	chrA06:22006164-22008436	AT3G25900.1	HMT-1
	GSBRNA2T00078006001	BnaA06g33270D	chrA06	22013903	22015179	chrA06:22013903-22015179	AT3G25890.2	Integrase-type DNA-binding superfamily protein
	GSBRNA2T00078004001	BnaA06g33280D	chrA06	22019807	22020462	chrA06:22019807-22020462	AT3G25882.1	NIM1-interacting 2 (NIMIN-2)
	GSBRNA2T00078002001	BnaA06g33290D	chrA06	22036735	22038805	chrA06:22036735-22038805	AT3G25870.1	unknown protein
	GSBRNA2T00078001001	BnaA06g33300D	chrA06	22039218	22041372	chrA06:22039218-22041372	AT3G25860.1	LTA2
	GSBRNA2T00078000001	BnaA06g33310D	chrA06	22041676	22047901	chrA06:22041676-22047901	AT3G25855.1	Copper transport protein family
	GSBRNA2T00077999001	BnaA06g33320D	chrA06	22049864	22055552	chrA06:22049864-22055552	AT3G25840.1	Protein kinase superfamily protein
	GSBRNA2T00077998001	BnaA06g33330D	chrA06	22055662	22070421	chrA06:22055662-22070421	AT3G25830.1	terpene synthase-like sequence-1,8-cineole (TPS-CIN)
	GSBRNA2T00077997001	BnaA06g33340D	chrA06	22071233	22074095	chrA06:22071233-22074095	AT3G25830.1	terpene synthase-like sequence-1,8-cineole (TPS-CIN)
	GSBRNA2T00077996001	BnaA06g33350D	chrA06	22080436	22080604	chrA06:22080436-22080604
	GSBRNA2T00077994001	BnaA06g33360D	chrA06	22082500	22085590	chrA06:22082500-22085590	AT3G25830.1	terpene synthase-like sequence-1,8-cineole (TPS-CIN)
	GSBRNA2T00077992001	BnaA06g33370D	chrA06	22090298	22094493	chrA06:22090298-22094493	AT3G25800.1	protein phosphatase 2A subunit A2 (PP2AA2)
	GSBRNA2T00077991001	BnaA06g33380D	chrA06	22094562	22097074	chrA06:22094562-22097074	AT1G13310.1	Endosomal targeting BRO1-like domain-containing protein
	GSBRNA2T00077987001	BnaA06g33390D	chrA06	22108518	22111718	chrA06:22108518-22111718	AT3G25790.1	myb-like transcription factor family protein
	GSBRNA2T00077986001	BnaA06g33400D	chrA06	22113220	22114504	chrA06:22113220-22114504	AT3G25780.1	allene oxide cyclase 3 (AOC3)
	GSBRNA2T00077985001	BnaA06g33410D	chrA06	22115495	22116492	chrA06:22115495-22116492	AT3G25770.1	allene oxide cyclase 2 (AOC2)
	GSBRNA2T00077984001	BnaA06g33420D	chrA06	22117656	22121140	chrA06:22117656-22121140	AT3G25740.1	methionine aminopeptidase 1C (MAP1B)
	GSBRNA2T00077981001	BnaA06g33430D	chrA06	22151799	22153531	chrA06:22151799-22153531	AT3G25710.1	basic helix-loop-helix 32 (BHLH32)
	GSBRNA2T00077980001	BnaA06g33440D	chrA06	22167254	22168137	chrA06:22167254-22168137	AT3G25700.1	Eukaryotic aspartyl protease family protein
	GSBRNA2T00077979001	BnaA06g33450D	chrA06	22168217	22173995	chrA06:22168217-22173995	AT3G25690.2	CHLOROPLAST UNUSUAL POSITIONING 1 (CHUP1)
	GSBRNA2T00077977001	BnaA06g33460D	chrA06	22179708	22181721	chrA06:22179708-22181721	AT3G25670.1	Leucine-rich repeat (LRR) family protein
	GSBRNA2T00088760001	BnaA06g33470D	chrA06	22197061	22197862	chrA06:22197061-22197862	AT3G25640.1	Protein of unknown function, DUF617
	GSBRNA2T00088758001	BnaA06g33480D	chrA06	22205090	22205433	chrA06:22205090-22205433
	GSBRNA2T00088755001	BnaA06g33490D	chrA06	22230481	22233106	chrA06:22230481-22233106	AT3G25620.2	ABC-2 type transporter family protein
	GSBRNA2T00088753001	BnaA06g33500D	chrA06	22238456	22238882	chrA06:22238456-22238882	AT1G09210.1	calreticulin 1b (CRT1b)
	GSBRNA2T00088752001	BnaA06g33510D	chrA06	22241628	22247039	chrA06:22241628-22247039	AT3G25610.1	ATPase E1-E2 type family protein / haloacid dehalogenase-like hydrolase family protein
	GSBRNA2T00088751001	BnaA06g33520D	chrA06	22249514	22250003	chrA06:22249514-22250003	AT3G25600.1	Calcium-binding EF-hand family protein
	GSBRNA2T00088749001	BnaA06g33530D	chrA06	22255612	22256981	chrA06:22255612-22256981	AT3G25590.1	unknown protein
	GSBRNA2T00088747001	BnaA06g33540D	chrA06	22263798	22266735	chrA06:22263798-22266735	AT3G25585.4	aminoalcoholphosphotransferase (AAPT2)
	GSBRNA2T00088745001	BnaA06g33550D	chrA06	22281899	22285675	chrA06:22281899-22285675	AT3G25560.1	NSP-interacting kinase 2 (NIK2)
	GSBRNA2T00088744001	BnaA06g33560D	chrA06	22291324	22291837	chrA06:22291324-22291837	AT2G04038.1	basic leucine-zipper 48 (bZIP48)
	GSBRNA2T00088742001	BnaA06g33570D	chrA06	22298366	22298828	chrA06:22298366-22298828	AT2G04925.1	Putative membrane lipoprotein
	GSBRNA2T00088741001	BnaA06g33580D	chrA06	22300203	22300690	chrA06:22300203-22300690	AT2G04925.1	Putative membrane lipoprotein
	GSBRNA2T00088740001	BnaA06g33590D	chrA06	22300884	22304908	chrA06:22300884-22304908	AT2G04030.1	CR88
	GSBRNA2T00088739001	BnaA06g33600D	chrA06	22305653	22307830	chrA06:22305653-22307830	AT2G03980.1	GDSL-like Lipase/Acylhydrolase superfamily protein
	GSBRNA2T00088738001	BnaA06g33610D	chrA06	22312560	22315554	chrA06:22312560-22315554	AT2G03890.1	phosphoinositide 4-kinase gamma 7 (PI4K GAMMA 7)
	GSBRNA2T00088737001	BnaA06g33620D	chrA06	22317491	22319384	chrA06:22317491-22319384	AT2G03880.1	Pentatricopeptide repeat (PPR) superfamily protein
	GSBRNA2T00088736001	BnaA06g33630D	chrA06	22319451	22323332	chrA06:22319451-22323332	AT2G03870.1	Small nuclear ribonucleoprotein family protein
	GSBRNA2T00088735001	BnaA06g33640D	chrA06	22324961	22328500	chrA06:22324961-22328500	AT2G03810.4	18S pre-ribosomal assembly protein gar2-related
	GSBRNA2T00088734001	BnaA06g33650D	chrA06	22332094	22333974	chrA06:22332094-22333974	AT2G03800.1	GEKO1 (GEK1)
	GSBRNA2T00088732001	BnaA06g33660D	chrA06	22342310	22343641	chrA06:22342310-22343641	AT5G24650.1	Mitochondrial import inner membrane translocase subunit Tim17/Tim22/Tim23 family protein
	GSBRNA2T00081584001	BnaA06g33670D	chrA06	22346748	22357055	chrA06:22346748-22357055	AT1G28760.1	Uncharacterized conserved protein (DUF2215)
	GSBRNA2T00081585001	BnaA06g33680D	chrA06	22358453	22358987	chrA06:22358453-22358987	AT2G03440.1	nodulin-related protein 1 (NRP1)
	GSBRNA2T00081586001	BnaA06g33690D	chrA06	22359649	22361481	chrA06:22359649-22361481	AT2G03390.1	uvrB/uvrC motif-containing protein
	GSBRNA2T00081587001	BnaA06g33700D	chrA06	22361644	22363711	chrA06:22361644-22363711	AT2G03380.1	Pentatricopeptide repeat (PPR) superfamily protein
	GSBRNA2T00081588001	BnaA06g33710D	chrA06	22364901	22367424	chrA06:22364901-22367424	AT2G03360.1	Glycosyltransferase family 61 protein
	GSBRNA2T00081589001	BnaA06g33720D	chrA06	22367953	22369730	chrA06:22367953-22369730	AT2G03350.1	Protein of unknown function, DUF538
	GSBRNA2T00081590001	BnaA06g33730D	chrA06	22371520	22373837	chrA06:22371520-22373837	AT2G03340.1	WRKY DNA-binding protein 3 (WRKY3)
	GSBRNA2T00081591001	BnaA06g33740D	chrA06	22376020	22377524	chrA06:22376020-22377524	AT2G03290.1	emp24/gp25L/p24 family/GOLD family protein
	GSBRNA2T00081592001	BnaA06g33750D	chrA06	22381121	22384376	chrA06:22381121-22384376	AT2G03260.1	EXS (ERD1/XPR1/SYG1) family protein
	GSBRNA2T00081593001	BnaA06g33760D	chrA06	22384464	22386423	chrA06:22384464-22386423
	GSBRNA2T00081594001	BnaA06g33770D	chrA06	22386601	22387424	chrA06:22386601-22387424	AT2G03260.1	EXS (ERD1/XPR1/SYG1) family protein
	GSBRNA2T00081595001	BnaA06g33780D	chrA06	22388562	22393319	chrA06:22388562-22393319	AT2G03260.1	EXS (ERD1/XPR1/SYG1) family protein
	GSBRNA2T00081597001	BnaA06g33790D	chrA06	22409028	22413224	chrA06:22409028-22413224	AT2G03240.1	EXS (ERD1/XPR1/SYG1) family protein
	GSBRNA2T00081599001	BnaA06g33800D	chrA06	22414048	22416153	chrA06:22414048-22416153	AT2G03220.1	fucosyltransferase 1 (FT1)
	GSBRNA2T00081600001	BnaA06g33810D	chrA06	22416252	22418154	chrA06:22416252-22418154	AT2G03210.1	fucosyltransferase 2 (FUT2)
	GSBRNA2T00081601001	BnaA06g33820D	chrA06	22418598	22419984	chrA06:22418598-22419984	AT2G03200.1	Eukaryotic aspartyl protease family protein
	GSBRNA2T00081602001	BnaA06g33830D	chrA06	22421794	22424461	chrA06:22421794-22424461	AT2G03120.1	signal peptide peptidase (SPP)
	GSBRNA2T00081603001	BnaA06g33840D	chrA06	22425278	22427489	chrA06:22425278-22427489	AT1G14170.1	RNA-binding KH domain-containing protein
	GSBRNA2T00081605001	BnaA06g33850D	chrA06	22436440	22438022	chrA06:22436440-22438022	AT2G03090.1	expansin A15 (EXPA15)
	GSBRNA2T00081606001	BnaA06g33860D	chrA06	22440342	22441554	chrA06:22440342-22441554	AT2G03070.1	mediator subunit 8 (MED8)
	GSBRNA2T00081607001	BnaA06g33870D	chrA06	22442661	22445570	chrA06:22442661-22445570	AT2G03060.2	AGAMOUS-like 30 (AGL30)
	GSBRNA2T00081608001	BnaA06g33880D	chrA06	22446549	22447630	chrA06:22446549-22447630	AT2G03050.1	EMBRYO DEFECTIVE 93 (EMB93)
	GSBRNA2T00081609001	BnaA06g33890D	chrA06	22448175	22449149	chrA06:22448175-22449149
	GSBRNA2T00081610001	BnaA06g33900D	chrA06	22449534	22450687	chrA06:22449534-22450687	AT2G02990.1	ribonuclease 1 (RNS1)
	GSBRNA2T00081611001	BnaA06g33910D	chrA06	22452630	22455755	chrA06:22452630-22455755	AT2G02970.1	GDA1/CD39 nucleoside phosphatase family protein
	GSBRNA2T00081612001	BnaA06g33920D	chrA06	22456554	22458722	chrA06:22456554-22458722	AT2G02960.3	RING/FYVE/PHD zinc finger superfamily protein
	GSBRNA2T00081614001	BnaA06g33930D	chrA06	22460780	22462081	chrA06:22460780-22462081	AT2G02950.1	phytochrome kinase substrate 1 (PKS1)
	GSBRNA2T00081616001	BnaA06g33940D	chrA06	22470514	22472723	chrA06:22470514-22472723	AT2G02870.3	Galactose oxidase/kelch repeat superfamily protein
	GSBRNA2T00081618001	BnaA06g33950D	chrA06	22479155	22480144	chrA06:22479155-22480144
	GSBRNA2T00081619001	BnaA06g33960D	chrA06	22480870	22484422	chrA06:22480870-22484422	AT2G02860.1	sucrose transporter 2 (SUT2)
	GSBRNA2T00081620001	BnaA06g33970D	chrA06	22490436	22491055	chrA06:22490436-22491055	AT2G02850.1	plantacyanin (ARPN)
	GSBRNA2T00081622001	BnaA06g33980D	chrA06	22499655	22501958	chrA06:22499655-22501958	AT1G52950.1	Nucleic acid-binding, OB-fold-like protein
	GSBRNA2T00081623001	BnaA06g33990D	chrA06	22513736	22516788	chrA06:22513736-22516788	AT2G02820.2	myb domain protein 88 (MYB88)
	GSBRNA2T00081624001	BnaA06g34000D	chrA06	22519242	22521580	chrA06:22519242-22521580	AT2G02800.2	protein kinase 2B (APK2B)
	GSBRNA2T00081625001	BnaA06g34010D	chrA06	22521743	22524734	chrA06:22521743-22524734	AT2G02790.1	IQ-domain 29 (IQD29)
	GSBRNA2T00081627001	BnaA06g34020D	chrA06	22529283	22531460	chrA06:22529283-22531460	AT2G02780.1	Leucine-rich repeat protein kinase family protein
	GSBRNA2T00081628001	BnaA06g34030D	chrA06	22531508	22533023	chrA06:22531508-22533023	AT2G02760.1	ubiquiting-conjugating enzyme 2 (UBC2)
	GSBRNA2T00081629001	BnaA06g34040D	chrA06	22533562	22535203	chrA06:22533562-22535203	AT2G02740.1	WHIRLY 3 (WHY3)
	GSBRNA2T00081630001	BnaA06g34050D	chrA06	22537173	22539089	chrA06:22537173-22539089	AT2G02730.2	Protein of unknown function (DUF1664)
	GSBRNA2T00081631001	BnaA06g34060D	chrA06	22539405	22541687	chrA06:22539405-22541687	AT2G02720.1	Pectate lyase family protein
	GSBRNA2T00081632001	BnaA06g34070D	chrA06	22544149	22546567	chrA06:22544149-22546567	AT2G02710.1	PAS/LOV protein B (PLPB)
	GSBRNA2T00081633001	BnaA06g34080D	chrA06	22546950	22548372	chrA06:22546950-22548372	AT2G02590.1	FUNCTIONS IN: molecular_function unknown
	GSBRNA2T00081634001	BnaA06g34090D	chrA06	22548573	22551030	chrA06:22548573-22551030	AT2G02570.4	nucleic acid binding
	GSBRNA2T00081635001	BnaA06g34100D	chrA06	22551496	22558918	chrA06:22551496-22558918	AT2G02560.2	cullin-associated and neddylation dissociated (CAND1)
	GSBRNA2T00001794001	BnaA06g34110D	chrA06	22565741	22570428	chrA06:22565741-22570428	AT2G02480.1	STICHEL (STI)
	GSBRNA2T00001796001	BnaA06g34120D	chrA06	22577591	22578029	chrA06:22577591-22578029	AT2G02470.2	alfin-like 6 (AL6)
	GSBRNA2T00001798001	BnaA06g34130D	chrA06	22583618	22584448	chrA06:22583618-22584448	AT2G02470.1	alfin-like 6 (AL6)
	GSBRNA2T00001799001	BnaA06g34140D	chrA06	22586445	22589435	chrA06:22586445-22589435	AT2G02450.2	NAC domain containing protein 35 (NAC035)
	GSBRNA2T00001800001	BnaA06g34150D	chrA06	22602685	22604739	chrA06:22602685-22604739	AT2G02410.1	unknown protein
	GSBRNA2T00001801001	BnaA06g34160D	chrA06	22605039	22607537	chrA06:22605039-22607537	AT2G02390.1	glutathione S-transferase zeta 1 (GSTZ1)
	GSBRNA2T00001802001	BnaA06g34170D	chrA06	22607953	22609678	chrA06:22607953-22609678	AT2G02370.2	SNARE associated Golgi protein family
	GSBRNA2T00001803001	BnaA06g34180D	chrA06	22611479	22612497	chrA06:22611479-22612497	AT2G02360.1	phloem protein 2-B10 (PP2-B10)
	GSBRNA2T00001804001	BnaA06g34190D	chrA06	22614865	22616168	chrA06:22614865-22616168	AT2G02250.1	phloem protein 2-B2 (PP2-B2)
	GSBRNA2T00001806001	BnaA06g34200D	chrA06	22620272	22621896	chrA06:22620272-22621896	AT2G02230.1	phloem protein 2-B1 (PP2-B1)
	GSBRNA2T00001808001	BnaA06g34210D	chrA06	22625304	22626523	chrA06:22625304-22626523	AT2G02230.1	phloem protein 2-B1 (PP2-B1)
	GSBRNA2T00001809001	BnaA06g34220D	chrA06	22627159	22628863	chrA06:22627159-22628863	AT2G17920.1	nucleic acid binding
	GSBRNA2T00001811001	BnaA06g34230D	chrA06	22635955	22636285	chrA06:22635955-22636285	AT2G02230.1	phloem protein 2-B1 (PP2-B1)
	GSBRNA2T00001812001	BnaA06g34240D	chrA06	22636903	22638029	chrA06:22636903-22638029	AT2G02230.1	phloem protein 2-B1 (PP2-B1)
	GSBRNA2T00001813001	BnaA06g34250D	chrA06	22639300	22639684	chrA06:22639300-22639684	AT2G04115.1	Plant self-incompatibility protein S1 family
	GSBRNA2T00001814001	BnaA06g34260D	chrA06	22642834	22644828	chrA06:22642834-22644828	AT2G02170.2	Remorin family protein
	GSBRNA2T00001815001	BnaA06g34270D	chrA06	22645248	22646469	chrA06:22645248-22646469	AT1G25150.1	F-box family protein
	GSBRNA2T00001816001	BnaA06g34280D	chrA06	22648514	22649956	chrA06:22648514-22649956	AT1G25150.1	F-box family protein
	GSBRNA2T00001817001	BnaA06g34290D	chrA06	22654964	22655325	chrA06:22654964-22655325	AT2G02150.1	Tetratricopeptide repeat (TPR)-like superfamily protein
	GSBRNA2T00001818001	BnaA06g34300D	chrA06	22655381	22657163	chrA06:22655381-22657163	AT2G02150.1	Tetratricopeptide repeat (TPR)-like superfamily protein
	GSBRNA2T00001820001	BnaA06g34310D	chrA06	22662227	22664267	chrA06:22662227-22664267	AT2G02140.1	low-molecular-weight cysteine-rich 72 (LCR72)
	GSBRNA2T00001821001	BnaA06g34320D	chrA06	22667474	22668380	chrA06:22667474-22668380	AT2G02100.1	low-molecular-weight cysteine-rich 69 (LCR69)
	GSBRNA2T00001822001	BnaA06g34330D	chrA06	22674282	22677791	chrA06:22674282-22677791	AT2G02080.1	indeterminate(ID)-domain 4 (IDD4)
	GSBRNA2T00001824001	BnaA06g34340D	chrA06	22689686	22694291	chrA06:22689686-22694291	AT2G02070.1	indeterminate(ID)-domain 5 (IDD5)
	GSBRNA2T00001825001	BnaA06g34350D	chrA06	22699146	22700885	chrA06:22699146-22700885	AT1G14590.1	Nucleotide-diphospho-sugar transferase family protein
	GSBRNA2T00001826001	BnaA06g34360D	chrA06	22701408	22704033	chrA06:22701408-22704033	AT2G02060.1	Homeodomain-like superfamily protein
	GSBRNA2T00001828001	BnaA06g34370D	chrA06	22711358	22711726	chrA06:22711358-22711726	AT2G02050.1	NADH-ubiquinone oxidoreductase B18 subunit, putative
	GSBRNA2T00001829001	BnaA06g34380D	chrA06	22712294	22715168	chrA06:22712294-22715168	AT2G02040.1	peptide transporter 2 (PTR2)
	GSBRNA2T00001830001	BnaA06g34390D	chrA06	22718428	22720843	chrA06:22718428-22720843	AT2G01940.1	SHOOT GRAVITROPISM 5 (SGR5)
	GSBRNA2T00001832001	BnaA06g34400D	chrA06	22729020	22732425	chrA06:22729020-22732425	AT2G01950.1	BRI1-like 2 (BRL2)
	GSBRNA2T00001835001	BnaA06g34410D	chrA06	22747371	22748029	chrA06:22747371-22748029
	GSBRNA2T00001836001	BnaA06g34420D	chrA06	22753146	22754025	chrA06:22753146-22754025	AT2G01913.1	unknown protein
	GSBRNA2T00001837001	BnaA06g34430D	chrA06	22756761	22760060	chrA06:22756761-22760060	AT2G01910.1	ATMAP65-6
	GSBRNA2T00001838001	BnaA06g34440D	chrA06	22760325	22766696	chrA06:22760325-22766696	AT2G01905.1	cyclin J18 (CYCJ18)
	GSBRNA2T00001839001	BnaA06g34450D	chrA06	22768630	22773949	chrA06:22768630-22773949	AT2G01890.1	purple acid phosphatase 8 (PAP8)
	GSBRNA2T00001840001	BnaA06g34460D	chrA06	22774508	22778108	chrA06:22774508-22778108	AT2G01880.1	purple acid phosphatase 7 (PAP7)
	GSBRNA2T00001841001	BnaA06g34470D	chrA06	22778660	22779170	chrA06:22778660-22779170	AT2G01870.1	unknown protein
	GSBRNA2T00001842001	BnaA06g34480D	chrA06	22779275	22780667	chrA06:22779275-22780667	AT2G01860.1	EMBRYO DEFECTIVE 975 (EMB975)
	GSBRNA2T00001843001	BnaA06g34490D	chrA06	22781503	22783856	chrA06:22781503-22783856	AT2G01850.1	endoxyloglucan transferase A3 (EXGT-A3)
	GSBRNA2T00001845001	BnaA06g34500D	chrA06	22793912	22799217	chrA06:22793912-22799217	AT2G01830.2	WOODEN LEG (WOL)
	GSBRNA2T00001846001	BnaA06g34510D	chrA06	22802340	22803288	chrA06:22802340-22803288	AT2G01820.1	Leucine-rich repeat protein kinase family protein
	GSBRNA2T00001847001	BnaA06g34520D	chrA06	22805385	22811779	chrA06:22805385-22811779	AT1G41920.1	General transcription factor 2-related zinc finger protein
	GSBRNA2T00001848001	BnaA06g34530D	chrA06	22819825	22825185	chrA06:22819825-22825185	AT2G01170.1	bidirectional amino acid transporter 1 (BAT1)
	GSBRNA2T00001849001	BnaA06g34540D	chrA06	22830355	22833361	chrA06:22830355-22833361	AT2G01820.1	Leucine-rich repeat protein kinase family protein
	GSBRNA2T00001850001	BnaA06g34550D	chrA06	22833593	22835523	chrA06:22833593-22835523	AT2G33560.2	BUB1-related (BUB1: budding uninhibited by benzymidazol 1) (BUBR1)
	GSBRNA2T00001851001	BnaA06g34560D	chrA06	22835588	22836079	chrA06:22835588-22836079	AT4G32910.1	CONTAINS InterPro DOMAIN/s: Nuclear pore complex protein, Nucleoporin Nup85-like (InterPro:IPR011502)
	GSBRNA2T00001852001	BnaA06g34570D	chrA06	22837643	22839164	chrA06:22837643-22839164	AT2G01735.1	RING-finger protein for embryogenesis (RIE1)
	GSBRNA2T00001853001	BnaA06g34580D	chrA06	22843589	22847362	chrA06:22843589-22847362	AT2G01750.2	microtubule-associated proteins 70-3 (MAP70-3)
	GSBRNA2T00001854001	BnaA06g34590D	chrA06	22848179	22848841	chrA06:22848179-22848841	AT2G01755.1	unknown protein
	GSBRNA2T00001855001	BnaA06g34600D	chrA06	22850752	22851420	chrA06:22850752-22851420	AT2G01755.1	unknown protein
	GSBRNA2T00001856001	BnaA06g34610D	chrA06	22855315	22858139	chrA06:22855315-22858139	AT2G01770.1	vacuolar iron transporter 1 (VIT1)
	GSBRNA2T00001857001	BnaA06g34620D	chrA06	22858240	22858465	chrA06:22858240-22858465
	GSBRNA2T00001858001	BnaA06g34630D	chrA06	22864663	22868926	chrA06:22864663-22868926	AT2G01810.1	RING/FYVE/PHD zinc finger superfamily protein
	GSBRNA2T00001859001	BnaA06g34640D	chrA06	22872131	22874575	chrA06:22872131-22874575	AT2G01818.1	PLATZ transcription factor family protein
	GSBRNA2T00001860001	BnaA06g34650D	chrA06	22880540	22883584	chrA06:22880540-22883584
	GSBRNA2T00001861001	BnaA06g34660D	chrA06	22887249	22887672	chrA06:22887249-22887672	AT2G19130.1	S-locus lectin protein kinase family protein
	GSBRNA2T00001862001	BnaA06g34670D	chrA06	22889961	22892728	chrA06:22889961-22892728	AT2G01820.1	Leucine-rich repeat protein kinase family protein
	GSBRNA2T00001863001	BnaA06g34680D	chrA06	22892796	22893118	chrA06:22892796-22893118
	GSBRNA2T00001865001	BnaA06g34690D	chrA06	22908035	22910776	chrA06:22908035-22910776	AT2G01720.1	Ribophorin I
	GSBRNA2T00001866001	BnaA06g34700D	chrA06	22915189	22919551	chrA06:22915189-22919551	AT2G01690.1	ARM repeat superfamily protein
	GSBRNA2T00001867001	BnaA06g34710D	chrA06	22920140	22922783	chrA06:22920140-22922783	AT2G01680.1	Ankyrin repeat family protein
	GSBRNA2T00001868001	BnaA06g34720D	chrA06	22938619	22940213	chrA06:22938619-22940213	AT2G01670.1	nudix hydrolase homolog 17 (NUDT17)
	GSBRNA2T00001869001	BnaA06g34730D	chrA06	22948117	22949282	chrA06:22948117-22949282	AT2G01660.1	plasmodesmata-located protein 6 (PDLP6)
	GSBRNA2T00001870001	BnaA06g34740D	chrA06	22961618	22963337	chrA06:22961618-22963337	AT2G01650.1	plant UBX domain-containing protein 2 (PUX2)
	GSBRNA2T00001871001	BnaA06g34750D	chrA06	22966915	22967788	chrA06:22966915-22967788	AT2G01620.1	maternal effect embryo arrest 11 (MEE11)
	GSBRNA2T00001872001	BnaA06g34760D	chrA06	22969029	22974129	chrA06:22969029-22974129	AT2G01620.1	maternal effect embryo arrest 11 (MEE11)
	GSBRNA2T00001873001	BnaA06g34770D	chrA06	22974230	22974869	chrA06:22974230-22974869	AT2G01610.1	Plant invertase/pectin methylesterase inhibitor superfamily protein
	GSBRNA2T00001874001	BnaA06g34780D	chrA06	22975841	22976919	chrA06:22975841-22976919	AT1G14900.1	high mobility group A (HMGA)
	GSBRNA2T00001875001	BnaA06g34790D	chrA06	22977285	22981289	chrA06:22977285-22981289	AT2G01600.1	ENTH/ANTH/VHS superfamily protein
	GSBRNA2T00001876001	BnaA06g34800D	chrA06	22984945	22985509	chrA06:22984945-22985509	AT2G01580.1	unknown protein
	GSBRNA2T00001878001	BnaA06g34810D	chrA06	23008796	23010993	chrA06:23008796-23010993	AT2G01570.1	REPRESSOR OF GA1-3 1 (RGA1)
qVc.A10 10,640,905- 11,640,905	GSBRNA2T00047876001	BnaA10g13150D	chrA10	10640516	10642592	chrA10:10640516-10642592	AT5G60300.3	Concanavalin A-like lectin protein kinase family protein
	GSBRNA2T00047874001	BnaA10g13160D	chrA10	10658547	10659462	chrA10:10658547-10659462	AT5G60300.2	Concanavalin A-like lectin protein kinase family protein
	GSBRNA2T00047873001	BnaA10g13170D	chrA10	10662034	10662937	chrA10:10662034-10662937	AT5G60300.2	Concanavalin A-like lectin protein kinase family protein
	GSBRNA2T00047872001	BnaA10g13180D	chrA10	10664306	10666301	chrA10:10664306-10666301	AT5G60310.1	Concanavalin A-like lectin protein kinase family protein
	GSBRNA2T00047871001	BnaA10g13190D	chrA10	10666860	10669789	chrA10:10666860-10669789	AT5G60335.1	Thioesterase superfamily protein
	GSBRNA2T00047870001	BnaA10g13200D	chrA10	10675312	10676477	chrA10:10675312-10676477
	GSBRNA2T00047869001	BnaA10g13210D	chrA10	10682079	10684484	chrA10:10682079-10684484	AT5G60360.1	aleurain-like protease (ALP)
	GSBRNA2T00047868001	BnaA10g13220D	chrA10	10684675	10686276	chrA10:10684675-10686276
	GSBRNA2T00047864001	BnaA10g13230D	chrA10	10713196	10718608	chrA10:10713196-10718608	AT5G60410.5	SIZ1
	GSBRNA2T00047863001	BnaA10g13240D	chrA10	10723324	10724508	chrA10:10723324-10724508	AT5G60440.1	AGAMOUS-like 62 (AGL62)
	GSBRNA2T00047862001	BnaA10g13250D	chrA10	10732428	10733198	chrA10:10732428-10733198
	GSBRNA2T00047861001	BnaA10g13260D	chrA10	10733315	10736882	chrA10:10733315-10736882	AT5G60450.1	auxin response factor 4 (ARF4)
	GSBRNA2T00047860001	BnaA10g13270D	chrA10	10741227	10741557	chrA10:10741227-10741557	AT5G60460.1	Preprotein translocase Sec, Sec61-beta subunit protein
	GSBRNA2T00047859001	BnaA10g13280D	chrA10	10742366	10743182	chrA10:10742366-10743182	AT5G60510.1	Undecaprenyl pyrophosphate synthetase family protein
	GSBRNA2T00047858001	BnaA10g13290D	chrA10	10744411	10745227	chrA10:10744411-10745227	AT5G60510.1	Undecaprenyl pyrophosphate synthetase family protein
	GSBRNA2T00047857001	BnaA10g13300D	chrA10	10745638	10746720	chrA10:10745638-10746720	AT5G60520.1	Late embryogenesis abundant (LEA) protein-related
	GSBRNA2T00047856001	BnaA10g13310D	chrA10	10747695	10749439	chrA10:10747695-10749439	AT5G60530.1	late embryogenesis abundant protein-related / LEA protein-related
	GSBRNA2T00047855001	BnaA10g13320D	chrA10	10750252	10752231	chrA10:10750252-10752231	AT5G60540.1	pyridoxine biosynthesis 2 (PDX2)
	GSBRNA2T00047854001	BnaA10g13330D	chrA10	10754518	10754812	chrA10:10754518-10754812	AT1G36970.1	CONTAINS InterPro DOMAIN/s: Domain of unknown function DUF1985 (InterPro:IPR015410)
	GSBRNA2T00047853001	BnaA10g13340D	chrA10	10756452	10756795	chrA10:10756452-10756795
	GSBRNA2T00047851001	BnaA10g13350D	chrA10	10759609	10761996	chrA10:10759609-10761996	AT5G60550.1	geminivirus rep interacting kinase 2 (GRIK2)
	GSBRNA2T00047850001	BnaA10g13360D	chrA10	10762478	10762887	chrA10:10762478-10762887
	GSBRNA2T00047848001	BnaA10g13370D	chrA10	10764242	10766056	chrA10:10764242-10766056	AT5G60570.1	Galactose oxidase/kelch repeat superfamily protein
	GSBRNA2T00047847001	BnaA10g13380D	chrA10	10776436	10779680	chrA10:10776436-10779680	AT5G60580.3	RING/U-box superfamily protein
	GSBRNA2T00047846001	BnaA10g13390D	chrA10	10779950	10781867	chrA10:10779950-10781867	AT5G60590.2	DHBP synthase RibB-like alpha/beta domain
	GSBRNA2T00047845001	BnaA10g13400D	chrA10	10782481	10786989	chrA10:10782481-10786989	AT5G60600.1	4-hydroxy-3-methylbut-2-enyl diphosphate synthase (HDS)
	GSBRNA2T00047844001	BnaA10g13410D	chrA10	10787360	10787821	chrA10:10787360-10787821	AT5G60615.1	Defensin-like (DEFL) family protein
	GSBRNA2T00047843001	BnaA10g13420D	chrA10	10792321	10794523	chrA10:10792321-10794523	AT4G08840.1	pumilio 11 (PUM11)
	GSBRNA2T00047841001	BnaA10g13430D	chrA10	10798037	10798466	chrA10:10798037-10798466	AT4G34590.1	G-box binding factor 6 (GBF6)
	GSBRNA2T00047840001	BnaA10g13440D	chrA10	10800280	10800604	chrA10:10800280-10800604	AT5G60630.1	FUNCTIONS IN: molecular_function unknown
	GSBRNA2T00047839001	BnaA10g13450D	chrA10	10803798	10806558	chrA10:10803798-10806558	AT5G60620.1	glycerol-3-phosphate acyltransferase 9 (GPAT9)
	GSBRNA2T00047838001	BnaA10g13460D	chrA10	10806607	10809760	chrA10:10806607-10809760	AT5G60640.1	PDI-like 1-4 (PDIL1-4)
	GSBRNA2T00047837001	BnaA10g13470D	chrA10	10810341	10810782	chrA10:10810341-10810782	AT5G60650.1	unknown protein
	GSBRNA2T00047835001	BnaA10g13480D	chrA10	10816156	10817535	chrA10:10816156-10817535	AT5G60660.1	plasma membrane intrinsic protein 2
	GSBRNA2T00047833001	BnaA10g13490D	chrA10	10825323	10825824	chrA10:10825323-10825824	AT5G60670.1	Ribosomal protein L11 family protein
	GSBRNA2T00047832001	BnaA10g13500D	chrA10	10828994	10830152	chrA10:10828994-10830152
	GSBRNA2T00047830001	BnaA10g13510D	chrA10	10841856	10842882	chrA10:10841856-10842882	AT5G57280.1	S-adenosyl-L-methionine-dependent methyltransferases superfamily protein
	GSBRNA2T00047827001	BnaA10g13520D	chrA10	10868506	10873099	chrA10:10868506-10873099	AT5G60690.1	REVOLUTA (REV)
	GSBRNA2T00047826001	BnaA10g13530D	chrA10	10873364	10876513	chrA10:10873364-10876513	AT5G60700.1	glycosyltransferase family protein 2
	GSBRNA2T00047824001	BnaA10g13540D	chrA10	10892826	10898296	chrA10:10892826-10898296	AT5G60710.1	Zinc finger (C3HC4-type RING finger) family protein
	GSBRNA2T00047822001	BnaA10g13550D	chrA10	10904208	10906694	chrA10:10904208-10906694	AT5G60720.1	Protein of unknown function, DUF547
	GSBRNA2T00096426001	BnaA10g13560D	chrA10	10912573	10916153	chrA10:10912573-10916153	AT5G60760.1	P-loop containing nucleoside triphosphate hydrolases superfamily protein
	GSBRNA2T00096428001	BnaA10g13570D	chrA10	10934907	10936996	chrA10:10934907-10936996	AT5G60780.1	nitrate transporter 2.3 (NRT2.3)
	GSBRNA2T00096431001	BnaA10g13580D	chrA10	10951828	10953308	chrA10:10951828-10953308	AT5G60800.2	Heavy metal transport/detoxification superfamily protein
	GSBRNA2T00096432001	BnaA10g13590D	chrA10	10957507	10959042	chrA10:10957507-10959042	AT5G23000.1	myb domain protein 37 (MYB37)
	GSBRNA2T00096435001	BnaA10g13600D	chrA10	10974825	10975228	chrA10:10974825-10975228	AT5G22950.1	VPS24.1
	GSBRNA2T00096437001	BnaA10g13610D	chrA10	10981095	10981575	chrA10:10981095-10981575	AT5G60000.1	unknown protein
	GSBRNA2T00096439001	BnaA10g13620D	chrA10	10981874	10984604	chrA10:10981874-10984604	AT5G22980.1	serine carboxypeptidase-like 47 (scpl47)
	GSBRNA2T00096440001	BnaA10g13630D	chrA10	10985558	10987032	chrA10:10985558-10987032	AT5G22950.1	VPS24.1
	GSBRNA2T00096441001	BnaA10g13640D	chrA10	10988847	10990944	chrA10:10988847-10990944	AT5G22940.1	FRA8 homolog (F8H)
	GSBRNA2T00096442001	BnaA10g13650D	chrA10	10999249	11000913	chrA10:10999249-11000913	AT5G22930.1	Protein of unknown function (DUF1635)
	GSBRNA2T00096444001	BnaA10g13660D	chrA10	11001458	11003476	chrA10:11001458-11003476	AT5G22920.1	CHY-type/CTCHY-type/RING-type Zinc finger protein
	GSBRNA2T00096445001	BnaA10g13670D	chrA10	11004893	11008854	chrA10:11004893-11008854	AT5G22910.1	cation/H+ exchanger 9 (CHX9)
	GSBRNA2T00154062001	BnaA10g13680D	chrA10	11015786	11016621	chrA10:11015786-11016621	AT5G22880.1	histone B2 (HTB2)
	GSBRNA2T00154063001	BnaA10g13690D	chrA10	11016706	11017920	chrA10:11016706-11017920	AT5G22875.2	unknown protein
	GSBRNA2T00154064001	BnaA10g13700D	chrA10	11022384	11025154	chrA10:11022384-11025154	AT5G22850.1	Eukaryotic aspartyl protease family protein
	GSBRNA2T00154065001	BnaA10g13710D	chrA10	11025776	11028335	chrA10:11025776-11028335	AT5G22840.1	Protein kinase superfamily protein
	GSBRNA2T00154066001	BnaA10g13720D	chrA10	11028390	11032085	chrA10:11028390-11032085	AT5G22830.1	magnesium (Mg) transporter 10 (MGT10)
	GSBRNA2T00154067001	BnaA10g13730D	chrA10	11033949	11035185	chrA10:11033949-11035185	AT5G22791.2	F-box family protein
	GSBRNA2T00154068001	BnaA10g13740D	chrA10	11035563	11038649	chrA10:11035563-11038649	AT5G35450.1	Disease resistance protein (CC-NBS-LRR class) family
	GSBRNA2T00154069001	BnaA10g13750D	chrA10	11041535	11043673	chrA10:11041535-11043673	AT5G22790.1	reticulata-related 1 (RER1)
	GSBRNA2T00154070001	BnaA10g13760D	chrA10	11043855	11044834	chrA10:11043855-11044834	AT3G11405.1	unknown protein
	GSBRNA2T00154071001	BnaA10g13770D	chrA10	11045057	11046397	chrA10:11045057-11046397	AT3G26010.1	Galactose oxidase/kelch repeat superfamily protein
	GSBRNA2T00154072001	BnaA10g13780D	chrA10	11049600	11057597	chrA10:11049600-11057597	AT5G22780.1	Adaptor protein complex AP-2, alpha subunit
	GSBRNA2T00154073001	BnaA10g13790D	chrA10	11066258	11073561	chrA10:11066258-11073561	AT5G22740.1	cellulose synthase-like A02 (CSLA02)
	GSBRNA2T00154074001	BnaA10g13800D	chrA10	11073626	11075534	chrA10:11073626-11075534	AT5G22650.1	histone deacetylase 2B (HD2B)
	GSBRNA2T00154075001	BnaA10g13810D	chrA10	11075775	11079817	chrA10:11075775-11079817	AT5G22640.1	embryo defective 1211 (emb1211)
	GSBRNA2T00154076001	BnaA10g13820D	chrA10	11083785	11085323	chrA10:11083785-11085323	AT5G22630.1	arogenate dehydratase 5 (ADT5)
	GSBRNA2T00154078001	BnaA10g13830D	chrA10	11095469	11096179	chrA10:11095469-11096179	AT5G22580.1	Stress responsive A/B Barrel Domain
	GSBRNA2T00154080001	BnaA10g13840D	chrA10	11109258	11112436	chrA10:11109258-11112436	AT5G22510.1	alkaline/neutral invertase (INV-E)
	GSBRNA2T00154081001	BnaA10g13850D	chrA10	11115014	11119782	chrA10:11115014-11119782	AT5G22500.1	fatty acid reductase 1 (FAR1)
	GSBRNA2T00154082001	BnaA10g13860D	chrA10	11130459	11134934	chrA10:11130459-11134934	AT5G37340.3	ZPR1 zinc-finger domain protein
	GSBRNA2T00154083001	BnaA10g13870D	chrA10	11137023	11140845	chrA10:11137023-11140845	AT5G22470.1	NAD+ ADP-ribosyltransferases
	GSBRNA2T00154084001	BnaA10g13880D	chrA10	11143395	11145756	chrA10:11143395-11145756	AT5G22460.2	alpha/beta-Hydrolases superfamily protein
	GSBRNA2T00154085001	BnaA10g13890D	chrA10	11148058	11154524	chrA10:11148058-11154524	AT5G22450.1	unknown protein
	GSBRNA2T00154087001	BnaA10g13900D	chrA10	11156954	11158393	chrA10:11156954-11158393	AT5G22440.2	Ribosomal protein L1p/L10e family
	GSBRNA2T00154088001	BnaA10g13910D	chrA10	11158888	11161417	chrA10:11158888-11161417	AT5G22430.1	Pollen Ole e 1 allergen and extensin family protein
	GSBRNA2T00154089001	BnaA10g13920D	chrA10	11162091	11165761	chrA10:11162091-11165761	AT3G44540.1	fatty acid reductase 4 (FAR4)
	GSBRNA2T00154092001	BnaA10g13930D	chrA10	11196449	11197455	chrA10:11196449-11197455	AT5G22380.1	NAC domain containing protein 90 (NAC090)
	GSBRNA2T00154095001	BnaA10g13940D	chrA10	11199911	11202724	chrA10:11199911-11202724	AT1G31150.1	FUNCTIONS IN: sequence-specific DNA binding transcription factor activity
	GSBRNA2T00154096001	BnaA10g13950D	chrA10	11203499	11205094	chrA10:11203499-11205094	ATCG00490.1	RBCL
	GSBRNA2T00154098001	BnaA10g13960D	chrA10	11205633	11207103	chrA10:11205633-11207103	ATCG00500.1	acetyl-CoA carboxylase carboxyl transferase subunit beta (ACCD)
	GSBRNA2T00154099001	BnaA10g13970D	chrA10	11207765	11207879	chrA10:11207765-11207879	ATCG00510.1	photsystem I subunit I (PSAI)
	GSBRNA2T00154101001	BnaA10g13980D	chrA10	11208301	11208856	chrA10:11208301-11208856	ATCG00520.1	YCF4
	GSBRNA2T00154104001	BnaA10g13990D	chrA10	11210238	11211201	chrA10:11210238-11211201	ATCG00540.1	photosynthetic electron transfer A (PETA)
	GSBRNA2T00154105001	BnaA10g14000D	chrA10	11211583	11212546	chrA10:11211583-11212546	ATCG00540.1	photosynthetic electron transfer A (PETA)
	GSBRNA2T00154107001	BnaA10g14010D	chrA10	11213928	11214594	chrA10:11213928-11214594	ATCG00520.1	YCF4
	GSBRNA2T00154109001	BnaA10g14020D	chrA10	11214905	11215019	chrA10:11214905-11215019	ATCG00510.1	photsystem I subunit I (PSAI)
	GSBRNA2T00154110001	BnaA10g14030D	chrA10	11216289	11219432	chrA10:11216289-11219432	AT5G22350.1	ELONGATED MITOCHONDRIA 1 (ELM1)
	GSBRNA2T00154111001	BnaA10g14040D	chrA10	11220081	11222981	chrA10:11220081-11222981	AT5G22330.1	RESISTANCE TO PSEUDOMONAS SYRINGAE PV MACULICOLA INTERACTOR 1 (RIN1)
	GSBRNA2T00154112001	BnaA10g14050D	chrA10	11223255	11225529	chrA10:11223255-11225529	AT5G22320.1	Leucine-rich repeat (LRR) family protein
	GSBRNA2T00154114001	BnaA10g14060D	chrA10	11227841	11229449	chrA10:11227841-11229449	AT5G22310.1	unknown protein
	GSBRNA2T00154116001	BnaA10g14070D	chrA10	11235089	11236653	chrA10:11235089-11236653	AT5G22290.1	NAC domain containing protein 89 (NAC089)
	GSBRNA2T00154120001	BnaA10g14080D	chrA10	11269097	11269406	chrA10:11269097-11269406	AT5G22270.1	unknown protein
	GSBRNA2T00154121001	BnaA10g14090D	chrA10	11273145	11275855	chrA10:11273145-11275855	AT5G22260.1	male sterility 1 (MS1)
	GSBRNA2T00154122001	BnaA10g14100D	chrA10	11276562	11277546	chrA10:11276562-11277546	AT5G22250.1	Polynucleotidyl transferase, ribonuclease H-like superfamily protein
	GSBRNA2T00154123001	BnaA10g14110D	chrA10	11277782	11278049	chrA10:11277782-11278049	AT5G22240.1	OFP10
	GSBRNA2T00154124001	BnaA10g14120D	chrA10	11284610	11288304	chrA10:11284610-11288304	AT5G22220.2	E2F transcription factor 1 (E2F1)
	GSBRNA2T00154126001	BnaA10g14130D	chrA10	11289608	11290766	chrA10:11289608-11290766	AT5G22210.2	unknown protein
	GSBRNA2T00154127001	BnaA10g14140D	chrA10	11291180	11292940	chrA10:11291180-11292940	AT3G44220.1	Late embryogenesis abundant (LEA) hydroxyproline-rich glycoprotein family
	GSBRNA2T00154128001	BnaA10g14150D	chrA10	11294070	11294775	chrA10:11294070-11294775	AT5G22190.1	unknown protein
	GSBRNA2T00154129001	BnaA10g14160D	chrA10	11295268	11295919	chrA10:11295268-11295919	AT5G22160.1	unknown protein
	GSBRNA2T00154131001	BnaA10g14170D	chrA10	11297876	11300293	chrA10:11297876-11300293	AT5G22160.1	unknown protein
	GSBRNA2T00154133001	BnaA10g14180D	chrA10	11301862	11302363	chrA10:11301862-11302363	AT5G22170.1	unknown protein
	GSBRNA2T00154135001	BnaA10g14190D	chrA10	11303564	11304179	chrA10:11303564-11304179	AT5G22160.1	unknown protein
	GSBRNA2T00154136001	BnaA10g14200D	chrA10	11308469	11312182	chrA10:11308469-11312182	AT5G22140.1	FAD/NAD(P)-binding oxidoreductase family protein
	GSBRNA2T00154137001	BnaA10g14210D	chrA10	11312416	11313126	chrA10:11312416-11313126	AT5G22120.1	unknown protein
	GSBRNA2T00154139001	BnaA10g14220D	chrA10	11330364	11332003	chrA10:11330364-11332003	AT5G22090.2	Protein of unknown function (DUF3049)
	GSBRNA2T00154141001	BnaA10g14230D	chrA10	11337355	11339951	chrA10:11337355-11339951	AT5G22080.1	Chaperone DnaJ-domain superfamily protein
	GSBRNA2T00154142001	BnaA10g14240D	chrA10	11347275	11349408	chrA10:11347275-11349408	AT3G44110.1	DNAJ homologue 3 (ATJ3)
	GSBRNA2T00154144001	BnaA10g14250D	chrA10	11352433	11354537	chrA10:11352433-11354537	AT3G44110.1	DNAJ homologue 3 (ATJ3)
	GSBRNA2T00154145001	BnaA10g14260D	chrA10	11356436	11361734	chrA10:11356436-11361734	AT5G22030.1	ubiquitin-specific protease 8 (UBP8)
	GSBRNA2T00154146001	BnaA10g14270D	chrA10	11361885	11363641	chrA10:11361885-11363641	AT5G22020.1	Calcium-dependent phosphotriesterase superfamily protein
	GSBRNA2T00154147001	BnaA10g14280D	chrA10	11363708	11369982	chrA10:11363708-11369982	AT5G21990.1	Tetratricopeptide repeat (TPR)-like superfamily protein
	GSBRNA2T00154150001	BnaA10g14290D	chrA10	11386682	11388046	chrA10:11386682-11388046	AT5G21280.1	hydroxyproline-rich glycoprotein family protein
	GSBRNA2T00154151001	BnaA10g14300D	chrA10	11388250	11389853	chrA10:11388250-11389853	AT5G21970.1	Ubiquitin carboxyl-terminal hydrolase family protein
	GSBRNA2T00154153001	BnaA10g14310D	chrA10	11398335	11402746	chrA10:11398335-11402746	AT5G21950.1	alpha/beta-Hydrolases superfamily protein
	GSBRNA2T00154154001	BnaA10g14320D	chrA10	11406532	11407702	chrA10:11406532-11407702	AT5G21940.1	unknown protein
	GSBRNA2T00154155001	BnaA10g14330D	chrA10	11408090	11414143	chrA10:11408090-11414143	AT5G21930.2	P-type ATPase of Arabidopsis 2 (PAA2)
	GSBRNA2T00154156001	BnaA10g14340D	chrA10	11414643	11415800	chrA10:11414643-11415800	AT5G21920.1	YLMG2
	GSBRNA2T00154157001	BnaA10g14350D	chrA10	11416010	11416451	chrA10:11416010-11416451	AT5G21910.1	unknown protein
	GSBRNA2T00154159001	BnaA10g14360D	chrA10	11424152	11425874	chrA10:11424152-11425874
	GSBRNA2T00154160001	BnaA10g14370D	chrA10	11435085	11438436	chrA10:11435085-11438436	AT5G21482.1	cytokinin oxidase 7 (CKX7)
	GSBRNA2T00154161001	BnaA10g14380D	chrA10	11451667	11453049	chrA10:11451667-11453049	AT5G21430.1	Chaperone DnaJ-domain superfamily protein
	GSBRNA2T00154162001	BnaA10g14390D	chrA10	11453296	11457210	chrA10:11453296-11457210	AT5G21326.1	Ca2+regulated serine-threonine protein kinase family protein
	GSBRNA2T00154163001	BnaA10g14400D	chrA10	11457808	11459010	chrA10:11457808-11459010	AT2G27030.3	calmodulin 5 (CAM5)
	GSBRNA2T00154164001	BnaA10g14410D	chrA10	11459100	11464015	chrA10:11459100-11464015	AT5G21222.1	protein kinase family protein
	GSBRNA2T00154165001	BnaA10g14420D	chrA10	11464329	11466701	chrA10:11464329-11466701	AT5G21170.2	AKINBETA1
	GSBRNA2T00154166001	BnaA10g14430D	chrA10	11475964	11480991	chrA10:11475964-11480991	AT5G21160.1	LA RNA-binding protein
	GSBRNA2T00154167001	BnaA10g14440D	chrA10	11481377	11486279	chrA10:11481377-11486279	AT5G21150.1	ARGONAUTE 9 (AGO9)
	GSBRNA2T00154168001	BnaA10g14450D	chrA10	11492940	11497567	chrA10:11492940-11497567	AT5G21150.1	ARGONAUTE 9 (AGO9)
	GSBRNA2T00154169001	BnaA10g14460D	chrA10	11502986	11504764	chrA10:11502986-11504764	AT5G21140.1	embryo defective 1379 (emb1379)
	GSBRNA2T00154170001	BnaA10g14470D	chrA10	11504969	11506502	chrA10:11504969-11506502	AT5G21120.1	ETHYLENE-INSENSITIVE3-like 2 (EIL2)
	GSBRNA2T00154171001	BnaA10g14480D	chrA10	11511230	11515435	chrA10:11511230-11515435	AT5G21105.1	Plant L-ascorbate oxidase
	GSBRNA2T00154172001	BnaA10g14490D	chrA10	11520481	11528759	chrA10:11520481-11528759	AT5G21100.1	Plant L-ascorbate oxidase
	GSBRNA2T00154173001	BnaA10g14500D	chrA10	11532237	11534662	chrA10:11532237-11534662	AT5G21100.1	Plant L-ascorbate oxidase
	GSBRNA2T00154174001	BnaA10g14510D	chrA10	11537097	11540414	chrA10:11537097-11540414	AT5G21090.1	Leucine-rich repeat (LRR) family protein
	GSBRNA2T00154175001	BnaA10g14520D	chrA10	11541987	11543236	chrA10:11541987-11543236	AT5G21070.1	unknown protein
	GSBRNA2T00154176001	BnaA10g14530D	chrA10	11545620	11548962	chrA10:11545620-11548962	AT5G21060.2	Glyceraldehyde-3-phosphate dehydrogenase-like family protein
	GSBRNA2T00154177001	BnaA10g14540D	chrA10	11549049	11550093	chrA10:11549049-11550093	AT5G21050.1	LOCATED IN: chloroplast
	GSBRNA2T00154178001	BnaA10g14550D	chrA10	11550297	11552434	chrA10:11550297-11552434	AT5G21040.2	F-box protein 2 (FBX2)
	GSBRNA2T00154179001	BnaA10g14560D	chrA10	11553380	11558364	chrA10:11553380-11558364	AT5G21150.1	ARGONAUTE 9 (AGO9)
	GSBRNA2T00154180001	BnaA10g14570D	chrA10	11558795	11561127	chrA10:11558795-11561127
	GSBRNA2T00154181001	BnaA10g14580D	chrA10	11561299	11565380	chrA10:11561299-11565380	AT5G20980.2	methionine synthase 3 (MS3)
	GSBRNA2T00154182001	BnaA10g14590D	chrA10	11565626	11566598	chrA10:11565626-11566598	AT5G20970.1	HSP20-like chaperones superfamily protein
	GSBRNA2T00154183001	BnaA10g14600D	chrA10	11566878	11575003	chrA10:11566878-11575003	AT5G20960.2	aldehyde oxidase 1 (AAO1)
	GSBRNA2T00154184001	BnaA10g14610D	chrA10	11584780	11588210	chrA10:11584780-11588210	AT5G20950.2	Glycosyl hydrolase family protein
	GSBRNA2T00154186001	BnaA10g14620D	chrA10	11593983	11598652	chrA10:11593983-11598652	AT5G20930.1	TOUSLED (TSL)
	GSBRNA2T00154187001	BnaA10g14630D	chrA10	11600966	11602298	chrA10:11600966-11602298	AT3G26010.1	Galactose oxidase/kelch repeat superfamily protein
	GSBRNA2T00154188001	BnaA10g14640D	chrA10	11602974	11603964	chrA10:11602974-11603964	AT5G25290.1	CONTAINS InterPro DOMAIN/s: F-box domain, cyclin-like (InterPro:IPR001810), F-box domain, Skp2-like (InterPro:IPR022364), Protein of unknown function DUF295 (InterPro:IPR005174)
	GSBRNA2T00154189001	BnaA10g14650D	chrA10	11605067	11607620	chrA10:11605067-11607620	AT5G20920.2	eukaryotic translation initiation factor 2 beta subunit (EIF2 BETA)
	GSBRNA2T00154191001	BnaA10g14660D	chrA10	11620802	11622272	chrA10:11620802-11622272	AT5G20900.1	jasmonate-zim-domain protein 12 (JAZ12)
	GSBRNA2T00154192001	BnaA10g14670D	chrA10	11622615	11625719	chrA10:11622615-11625719	AT5G20890.1	TCP-1/cpn60 chaperonin family protein
	GSBRNA2T00154193001	BnaA10g14680D	chrA10	11627430	11628138	chrA10:11627430-11628138	AT5G20885.1	RING/U-box superfamily protein
	GSBRNA2T00154194001	BnaA10g14690D	chrA10	11631741	11633818	chrA10:11631741-11633818	AT5G20850.1	RAS associated with diabetes protein 51 (RAD51)
	GSBRNA2T00154196001	BnaA10g14700D	chrA10	11635045	11641118	chrA10:11635045-11641118	AT5G20840.1	Phosphoinositide phosphatase family protein
qVc.C01-1 7,710,474- 8,710,474	GSBRNA2T00138098001	BnaC01g12270D	chrC01	7713655	7715204	chrC01:7713655-7715204	AT3G51700.1	PIF1 helicase
	GSBRNA2T00138099001	BnaC01g12280D	chrC01	7715402	7718926	chrC01:7715402-7718926
	GSBRNA2T00138101001	BnaC01g12290D	chrC01	7758012	7758896	chrC01:7758012-7758896	AT4G20800.1	FAD-binding Berberine family protein
	GSBRNA2T00138102001	BnaC01g12300D	chrC01	7758948	7759593	chrC01:7758948-7759593	AT4G20800.1	FAD-binding Berberine family protein
	GSBRNA2T00138103001	BnaC01g12310D	chrC01	7761645	7762404	chrC01:7761645-7762404	AT4G20820.1	FAD-binding Berberine family protein
	GSBRNA2T00138105001	BnaC01g12320D	chrC01	7781713	7783818	chrC01:7781713-7783818	AT4G20830.1	FAD-binding Berberine family protein
	GSBRNA2T00138108001	BnaC01g12330D	chrC01	7797613	7798261	chrC01:7797613-7798261	AT4G20840.1	FAD-binding Berberine family protein
	GSBRNA2T00138110001	BnaC01g12340D	chrC01	7802405	7811711	chrC01:7802405-7811711	AT4G20850.1	tripeptidyl peptidase ii (TPP2)
	GSBRNA2T00138113001	BnaC01g12350D	chrC01	7826762	7828331	chrC01:7826762-7828331	AT4G20860.1	FAD-binding Berberine family protein
	GSBRNA2T00138114001	BnaC01g12360D	chrC01	7831974	7834255	chrC01:7831974-7834255	AT4G20870.1	fatty acid hydroxylase 2 (FAH2)
	GSBRNA2T00138115001	BnaC01g12370D	chrC01	7840626	7842121	chrC01:7840626-7842121	AT4G20880.1	ethylene-responsive nuclear protein / ethylene-regulated nuclear protein (ERT2)
	GSBRNA2T00138118001	BnaC01g12380D	chrC01	7848709	7850490	chrC01:7848709-7850490	AT4G20890.1	tubulin beta-9 chain (TUB9)
	GSBRNA2T00138119001	BnaC01g12390D	chrC01	7850712	7854932	chrC01:7850712-7854932	AT4G20910.2	HUA ENHANCER 1 (HEN1)
	GSBRNA2T00138120001	BnaC01g12400D	chrC01	7855488	7858248	chrC01:7855488-7858248	AT4G20920.1	double-stranded RNA-binding domain (DsRBD)-containing protein
	GSBRNA2T00138121001	BnaC01g12410D	chrC01	7863012	7866950	chrC01:7863012-7866950	AT4G20910.2	HUA ENHANCER 1 (HEN1)
	GSBRNA2T00138123001	BnaC01g12420D	chrC01	7879163	7883032	chrC01:7879163-7883032	AT4G20940.1	Leucine-rich receptor-like protein kinase family protein
	GSBRNA2T00138126001	BnaC01g12430D	chrC01	7970074	7970365	chrC01:7970074-7970365	AT4G21060.1	Galactosyltransferase family protein
	GSBRNA2T00138127001	BnaC01g12440D	chrC01	7971855	7972164	chrC01:7971855-7972164	AT4G21050.1	Dof-type zinc finger domain-containing protein
	GSBRNA2T00138128001	BnaC01g12450D	chrC01	7972425	7976654	chrC01:7972425-7976654	AT4G21060.2	Galactosyltransferase family protein
	GSBRNA2T00138129001	BnaC01g12460D	chrC01	7977502	7979374	chrC01:7977502-7979374	AT4G21065.2	Tetratricopeptide repeat (TPR)-like superfamily protein
	GSBRNA2T00138130001	BnaC01g12470D	chrC01	7980035	7984203	chrC01:7980035-7984203	AT4G21070.1	breast cancer susceptibility1 (BRCA1)
	GSBRNA2T00138131001	BnaC01g12480D	chrC01	7984350	7986217	chrC01:7984350-7986217	AT4G21090.3	MITOCHONDRIAL FERREDOXIN 2 (MFDX2)
	GSBRNA2T00138132001	BnaC01g12490D	chrC01	7987918	7989013	chrC01:7987918-7989013	AT4G21105.1	cytochrome-c oxidases
	GSBRNA2T00138133001	BnaC01g12500D	chrC01	7989394	7990963	chrC01:7989394-7990963	AT4G20860.1	FAD-binding Berberine family protein
	GSBRNA2T00138134001	BnaC01g12510D	chrC01	7994556	7995829	chrC01:7994556-7995829	AT4G21110.1	G10 family protein
	GSBRNA2T00138135001	BnaC01g12520D	chrC01	7998313	7999444	chrC01:7998313-7999444	AT5G41020.1	myb family transcription factor
	GSBRNA2T00138136001	BnaC01g12530D	chrC01	8001317	8002040	chrC01:8001317-8002040	AT4G21140.1	BEST Arabidopsis thaliana protein match is: copper ion binding (TAIR:AT4G05400.2)
	GSBRNA2T00138138001	BnaC01g12540D	chrC01	8007177	8008755	chrC01:8007177-8008755	AT5G02900.1	cytochrome P450, family 96, subfamily A, polypeptide 13 (CYP96A13)
	GSBRNA2T00138145001	BnaC01g12550D	chrC01	8022642	8024756	chrC01:8022642-8024756	AT1G14600.1	Homeodomain-like superfamily protein
	GSBRNA2T00138146001	BnaC01g12560D	chrC01	8027244	8032379	chrC01:8027244-8032379	AT4G21150.3	HAPLESS 6 (HAP6)
	GSBRNA2T00138147001	BnaC01g12570D	chrC01	8032591	8034731	chrC01:8032591-8034731	AT4G21160.4	ZAC
	GSBRNA2T00138148001	BnaC01g12580D	chrC01	8034823	8036542	chrC01:8034823-8036542	AT4G21170.1	Tetratricopeptide repeat (TPR)-like superfamily protein
	GSBRNA2T00138149001	BnaC01g12590D	chrC01	8036944	8039975	chrC01:8036944-8039975	AT4G21180.1	ATERDJ2B
	GSBRNA2T00138150001	BnaC01g12600D	chrC01	8040262	8041795	chrC01:8040262-8041795	AT4G21190.1	embryo defective 1417 (emb1417)
	GSBRNA2T00138151001	BnaC01g12610D	chrC01	8062608	8067411	chrC01:8062608-8067411	AT4G21200.1	gibberellin 2-oxidase 8 (GA2OX8)
	GSBRNA2T00138152001	BnaC01g12620D	chrC01	8068110	8069819	chrC01:8068110-8069819	AT4G21210.1	PPDK regulatory protein (RP1)
	GSBRNA2T00138153001	BnaC01g12630D	chrC01	8072494	8076248	chrC01:8072494-8076248	AT4G21215.2	unknown protein
	GSBRNA2T00138154001	BnaC01g12640D	chrC01	8081732	8089102	chrC01:8081732-8089102	AT4G21230.1	cysteine-rich RLK (RECEPTOR-like protein kinase) 27 (CRK27)
	GSBRNA2T00138155001	BnaC01g12650D	chrC01	8090167	8091747	chrC01:8090167-8091747	AT4G21250.1	Sulfite exporter TauE/SafE family protein
	GSBRNA2T00138156001	BnaC01g12660D	chrC01	8093397	8094743	chrC01:8093397-8094743	AT4G05180.1	photosystem II subunit Q-2 (PSBQ-2)
	GSBRNA2T00138157001	BnaC01g12670D	chrC01	8097359	8097848	chrC01:8097359-8097848
	GSBRNA2T00138158001	BnaC01g12680D	chrC01	8098003	8098268	chrC01:8098003-8098268	AT4G21250.1	Sulfite exporter TauE/SafE family protein
	GSBRNA2T00138159001	BnaC01g12690D	chrC01	8102181	8103285	chrC01:8102181-8103285	AT4G21280.1	photosystem II subunit QA (PSBQA)
	GSBRNA2T00138160001	BnaC01g12700D	chrC01	8103777	8106330	chrC01:8103777-8106330	AT4G21300.1	Tetratricopeptide repeat (TPR)-like superfamily protein
	GSBRNA2T00138161001	BnaC01g12710D	chrC01	8106404	8107142	chrC01:8106404-8107142	AT4G21310.1	Protein of unknown function (DUF1218)
	GSBRNA2T00138163001	BnaC01g12720D	chrC01	8107808	8112837	chrC01:8107808-8112837	AT5G11940.1	Subtilase family protein
	GSBRNA2T00138164001	BnaC01g12730D	chrC01	8113063	8113885	chrC01:8113063-8113885	AT4G21330.1	DYSFUNCTIONAL TAPETUM 1 (DYT1)
	GSBRNA2T00138165001	BnaC01g12740D	chrC01	8164843	8165902	chrC01:8164843-8165902	AT4G21445.1	unknown protein
	GSBRNA2T00138166001	BnaC01g12750D	chrC01	8166914	8169137	chrC01:8166914-8169137	AT4G21450.1	PapD-like superfamily protein
	GSBRNA2T00138167001	BnaC01g12760D	chrC01	8169293	8171464	chrC01:8169293-8171464	AT4G21470.1	riboflavin kinase/FMN hydrolase (FMN/FHY)
	GSBRNA2T00138168001	BnaC01g12770D	chrC01	8171641	8174251	chrC01:8171641-8174251	AT4G21480.1	sugar transporter protein 12 (STP12)
	GSBRNA2T00138169001	BnaC01g12780D	chrC01	8175677	8176028	chrC01:8175677-8176028	AT4G21490.1	NAD(P)H dehydrogenase B3 (NDB3)
	GSBRNA2T00138170001	BnaC01g12790D	chrC01	8183847	8185356	chrC01:8183847-8185356	AT2G07760.1	Zinc knuckle (CCHC-type) family protein
	GSBRNA2T00138171001	BnaC01g12800D	chrC01	8185972	8186704	chrC01:8185972-8186704	AT4G21500.1	unknown protein
	GSBRNA2T00138179001	BnaC01g12810D	chrC01	8201626	8202673	chrC01:8201626-8202673	AT4G21510.1	F-box family protein
	GSBRNA2T00138180001	BnaC01g12820D	chrC01	8203097	8205972	chrC01:8203097-8205972	AT4G21520.1	Transducin/WD40 repeat-like superfamily protein
	GSBRNA2T00138181001	BnaC01g12830D	chrC01	8206443	8211413	chrC01:8206443-8211413	AT4G21530.1	Transducin/WD40 repeat-like superfamily protein
	GSBRNA2T00138182001	BnaC01g12840D	chrC01	8212230	8217514	chrC01:8212230-8217514	AT4G21550.1	VP1/ABI3-like 3 (VAL3)
	GSBRNA2T00138183001	BnaC01g12850D	chrC01	8217677	8219374	chrC01:8217677-8219374	AT4G21560.3	vacuolar protein sorting-associated protein 28 homolog 1 (VPS28-1)
	GSBRNA2T00138184001	BnaC01g12860D	chrC01	8219873	8221780	chrC01:8219873-8221780	AT4G21570.1	Protein of unknown function (DUF300)
	GSBRNA2T00138185001	BnaC01g12870D	chrC01	8232677	8234081	chrC01:8232677-8234081	AT1G33020.1	F-box and associated interaction domains-containing protein
	GSBRNA2T00138186001	BnaC01g12880D	chrC01	8234561	8236537	chrC01:8234561-8236537	AT5G62390.1	BCL-2-associated athanogene 7 (BAG7)
	GSBRNA2T00138187001	BnaC01g12890D	chrC01	8244306	8246143	chrC01:8244306-8246143	AT4G21580.1	oxidoreductase, zinc-binding dehydrogenase family protein
	GSBRNA2T00138188001	BnaC01g12900D	chrC01	8248167	8250200	chrC01:8248167-8250200	AT4G21585.1	endonuclease 4 (ENDO4)
	GSBRNA2T00138191001	BnaC01g12910D	chrC01	8256641	8258628	chrC01:8256641-8258628	AT4G21600.1	endonuclease 5 (ENDO5)
	GSBRNA2T00138192001	BnaC01g12920D	chrC01	8260086	8265438	chrC01:8260086-8265438
	GSBRNA2T00138194001	BnaC01g12930D	chrC01	8273614	8276726	chrC01:8273614-8276726	AT4G21630.1	Subtilase family protein
	GSBRNA2T00138195001	BnaC01g12940D	chrC01	8277943	8284465	chrC01:8277943-8284465	AT4G21660.1	proline-rich spliceosome-associated (PSP) family protein
	GSBRNA2T00138196001	BnaC01g12950D	chrC01	8285857	8287883	chrC01:8285857-8287883	AT1G52950.1	Nucleic acid-binding, OB-fold-like protein
	GSBRNA2T00138198001	BnaC01g12960D	chrC01	8296778	8298589	chrC01:8296778-8298589	AT4G21680.1	NITRATE TRANSPORTER 1.8 (NRT1.8)
	GSBRNA2T00138201001	BnaC01g12970D	chrC01	8324480	8326776	chrC01:8324480-8326776	AT1G11930.2	Predicted pyridoxal phosphate-dependent enzyme, YBL036C type
	GSBRNA2T00138202001	BnaC01g12980D	chrC01	8335394	8342786	chrC01:8335394-8342786
	GSBRNA2T00138203001	BnaC01g12990D	chrC01	8345843	8346765	chrC01:8345843-8346765	AT1G52950.1	Nucleic acid-binding, OB-fold-like protein
	GSBRNA2T00138204001	BnaC01g13000D	chrC01	8348497	8351381	chrC01:8348497-8351381	AT4G21700.1	Protein of unknown function (DUF2921)
	GSBRNA2T00138205001	BnaC01g13010D	chrC01	8351437	8352491	chrC01:8351437-8352491	AT1G48400.1	F-box/RNI-like/FBD-like domains-containing protein
	GSBRNA2T00138206001	BnaC01g13020D	chrC01	8366261	8366687	chrC01:8366261-8366687	AT4G21740.1	unknown protein
	GSBRNA2T00138207001	BnaC01g13030D	chrC01	8368456	8369479	chrC01:8368456-8369479	AT4G21710.1	NRPB2
	GSBRNA2T00138208001	BnaC01g13040D	chrC01	8369636	8372407	chrC01:8369636-8372407	AT4G21710.1	NRPB2
	GSBRNA2T00138209001	BnaC01g13050D	chrC01	8372629	8374461	chrC01:8372629-8374461	AT4G21720.1	unknown protein
	GSBRNA2T00138211001	BnaC01g13060D	chrC01	8378556	8378904	chrC01:8378556-8378904
	GSBRNA2T00138212001	BnaC01g13070D	chrC01	8389557	8391116	chrC01:8389557-8391116	AT1G43730.1	RNA-directed DNA polymerase (reverse transcriptase)-related family protein
	GSBRNA2T00138213001	BnaC01g13080D	chrC01	8400942	8401486	chrC01:8400942-8401486
	GSBRNA2T00138214001	BnaC01g13090D	chrC01	8401541	8402076	chrC01:8401541-8402076
	GSBRNA2T00138215001	BnaC01g13100D	chrC01	8407410	8408423	chrC01:8407410-8408423	AT4G21745.1	PAK-box/P21-Rho-binding family protein
	GSBRNA2T00138216001	BnaC01g13110D	chrC01	8443920	8446490	chrC01:8443920-8446490	AT4G21770.1	Pseudouridine synthase family protein
	GSBRNA2T00138220001	BnaC01g13120D	chrC01	8537589	8537940	chrC01:8537589-8537940	AT4G21780.1	unknown protein
	GSBRNA2T00138221001	BnaC01g13130D	chrC01	8539362	8544777	chrC01:8539362-8544777	AT4G21790.1	tobamovirus multiplication 1 (TOM1)
	GSBRNA2T00138223001	BnaC01g13140D	chrC01	8557765	8560256	chrC01:8557765-8560256	AT4G21790.1	tobamovirus multiplication 1 (TOM1)
	GSBRNA2T00138224001	BnaC01g13150D	chrC01	8560776	8561878	chrC01:8560776-8561878	AT4G21790.1	tobamovirus multiplication 1 (TOM1)
	GSBRNA2T00138226001	BnaC01g13160D	chrC01	8563215	8565520	chrC01:8563215-8565520	AT4G21800.2	quatre-quart2 (QQT2)
	GSBRNA2T00138227001	BnaC01g13170D	chrC01	8565592	8567434	chrC01:8565592-8567434	AT4G21810.1	DERLIN-2.1 (DER2.1)
	GSBRNA2T00138228001	BnaC01g13180D	chrC01	8569419	8573894	chrC01:8569419-8573894	AT4G21820.1	binding
	GSBRNA2T00138229001	BnaC01g13190D	chrC01	8574014	8574870	chrC01:8574014-8574870	AT4G21820.1	binding
	GSBRNA2T00138231001	BnaC01g13200D	chrC01	8576988	8580725	chrC01:8576988-8580725	AT1G35350.1	EXS (ERD1/XPR1/SYG1) family protein
	GSBRNA2T00138232001	BnaC01g13210D	chrC01	8583269	8584947	chrC01:8583269-8584947	AT4G21860.3	methionine sulfoxide reductase B 2 (MSRB2)
	GSBRNA2T00138233001	BnaC01g13220D	chrC01	8585495	8586434	chrC01:8585495-8586434	AT4G21870.1	HSP20-like chaperones superfamily protein
	GSBRNA2T00138234001	BnaC01g13230D	chrC01	8587326	8591905	chrC01:8587326-8591905	AT4G21880.1	Pentatricopeptide repeat (PPR) superfamily protein
	GSBRNA2T00138235001	BnaC01g13240D	chrC01	8591969	8593859	chrC01:8591969-8593859	AT4G21890.1	unknown protein
	GSBRNA2T00138236001	BnaC01g13250D	chrC01	8595506	8596316	chrC01:8595506-8596316	AT4G21895.1	DNA binding
	GSBRNA2T00138237001	BnaC01g13260D	chrC01	8605705	8606047	chrC01:8605705-8606047
	GSBRNA2T00138238001	BnaC01g13270D	chrC01	8617265	8617607	chrC01:8617265-8617607
	GSBRNA2T00138239001	BnaC01g13280D	chrC01	8617669	8617829	chrC01:8617669-8617829
	GSBRNA2T00138241001	BnaC01g13290D	chrC01	8618379	8620245	chrC01:8618379-8620245	AT5G58450.1	Tetratricopeptide repeat (TPR)-like superfamily protein
	GSBRNA2T00138243001	BnaC01g13300D	chrC01	8625779	8626580	chrC01:8625779-8626580	AT4G21895.1	DNA binding
	GSBRNA2T00138244001	BnaC01g13310D	chrC01	8630956	8633678	chrC01:8630956-8633678	AT4G21900.1	proteinaceous RNase P 3 (PRORP3)
	GSBRNA2T00138245001	BnaC01g13320D	chrC01	8642764	8643118	chrC01:8642764-8643118	AT4G21902.1	unknown protein
	GSBRNA2T00138247001	BnaC01g13330D	chrC01	8670978	8671314	chrC01:8670978-8671314
	GSBRNA2T00138251001	BnaC01g13340D	chrC01	8683302	8685162	chrC01:8683302-8685162
	GSBRNA2T00138255001	BnaC01g13350D	chrC01	8698375	8698897	chrC01:8698375-8698897	AT4G21930.1	Protein of unknown function, DUF584
	GSBRNA2T00138256001	BnaC01g13360D	chrC01	8699172	8701905	chrC01:8699172-8701905	AT4G21940.1	calcium-dependent protein kinase 15 (CPK15)
	GSBRNA2T00138258001	BnaC01g13370D	chrC01	8707895	8709818	chrC01:8707895-8709818	AT4G21960.1	PRXR1
qVc.C01-2 11,219,801- 12,859,994	GSBRNA2T00116103001	BnaC01g16330D	chrC01	11214007	11222548	chrC01:11214007-11222548	AT4G24400.1	CBL-interacting protein kinase 8 (CIPK8)
	GSBRNA2T00116102001	BnaC01g16340D	chrC01	11231019	11233458	chrC01:11231019-11233458
	GSBRNA2T00116101001	BnaC01g16350D	chrC01	11233976	11238225	chrC01:11233976-11238225	AT4G24520.1	P450 reductase 1 (ATR1)
	GSBRNA2T00116100001	BnaC01g16360D	chrC01	11239214	11242530	chrC01:11239214-11242530	AT4G24530.1	O-fucosyltransferase family protein
	GSBRNA2T00116099001	BnaC01g16370D	chrC01	11242769	11246056	chrC01:11242769-11246056	AT4G24540.1	AGAMOUS-like 24 (AGL24)
	GSBRNA2T00116098001	BnaC01g16380D	chrC01	11246664	11247730	chrC01:11246664-11247730	AT5G25540.1	CTC-interacting domain 6 (CID6)
	GSBRNA2T00116096001	BnaC01g16390D	chrC01	11251384	11251693	chrC01:11251384-11251693	AT2G19770.1	profilin 5 (PRF5)
	GSBRNA2T00116095001	BnaC01g16400D	chrC01	11257084	11260381	chrC01:11257084-11260381	AT4G24550.2	Clathrin adaptor complexes medium subunit family protein
	GSBRNA2T00116094001	BnaC01g16410D	chrC01	11260460	11265426	chrC01:11260460-11265426	AT4G24560.1	ubiquitin-specific protease 16 (UBP16)
	GSBRNA2T00116093001	BnaC01g16420D	chrC01	11269649	11269805	chrC01:11269649-11269805
	GSBRNA2T00116091001	BnaC01g16430D	chrC01	11270970	11271918	chrC01:11270970-11271918	AT4G24570.1	dicarboxylate carrier 2 (DIC2)
	GSBRNA2T00116090001	BnaC01g16440D	chrC01	11272278	11278215	chrC01:11272278-11278215	AT4G24580.1	ROP1 ENHANCER 1 (REN1)
	GSBRNA2T00116089001	BnaC01g16450D	chrC01	11281434	11282229	chrC01:11281434-11282229	AT1G16030.1	heat shock protein 70B (Hsp70b)
	GSBRNA2T00116088001	BnaC01g16460D	chrC01	11282664	11284984	chrC01:11282664-11284984	AT4G23160.1	cysteine-rich RLK (RECEPTOR-like protein kinase) 8 (CRK8)
	GSBRNA2T00116087001	BnaC01g16470D	chrC01	11287251	11288738	chrC01:11287251-11288738	AT4G24590.1	unknown protein
	GSBRNA2T00116085001	BnaC01g16480D	chrC01	11296696	11300265	chrC01:11296696-11300265	AT4G24620.1	phosphoglucose isomerase 1 (PGI1)
	GSBRNA2T00116084001	BnaC01g16490D	chrC01	11304474	11307095	chrC01:11304474-11307095	AT4G24630.1	DHHC-type zinc finger family protein
	GSBRNA2T00116083001	BnaC01g16500D	chrC01	11313530	11314792	chrC01:11313530-11314792	AT4G24640.1	APPB1
	GSBRNA2T00116082001	BnaC01g16510D	chrC01	11328427	11329276	chrC01:11328427-11329276	AT4G24660.1	homeobox protein 22 (HB22)
	GSBRNA2T00116081001	BnaC01g16520D	chrC01	11331163	11332414	chrC01:11331163-11332414
	GSBRNA2T00116079001	BnaC01g16530D	chrC01	11333346	11336238	chrC01:11333346-11336238	AT4G24670.2	tryptophan aminotransferase related 2 (TAR2)
	GSBRNA2T00116078001	BnaC01g16540D	chrC01	11340414	11346633	chrC01:11340414-11346633	AT4G24680.1	MODIFIER OF snc1 (MOS1)
	GSBRNA2T00116077001	BnaC01g16550D	chrC01	11352809	11356262	chrC01:11352809-11356262	AT4G24690.1	ubiquitin-associated (UBA)/TS-N domain-containing protein / octicosapeptide/Phox/Bemp1 (PB1) domain-containing protein
	GSBRNA2T00116076001	BnaC01g16560D	chrC01	11356495	11356912	chrC01:11356495-11356912	AT4G24700.1	unknown protein
	GSBRNA2T00116075001	BnaC01g16570D	chrC01	11357252	11360312	chrC01:11357252-11360312	AT4G24710.1	P-loop containing nucleoside triphosphate hydrolases superfamily protein
	GSBRNA2T00116074001	BnaC01g16580D	chrC01	11360949	11362151	chrC01:11360949-11362151	AT4G24730.4	Calcineurin-like metallo-phosphoesterase superfamily protein
	GSBRNA2T00116072001	BnaC01g16590D	chrC01	11363808	11365334	chrC01:11363808-11365334	AT4G24730.3	Calcineurin-like metallo-phosphoesterase superfamily protein
	GSBRNA2T00116071001	BnaC01g16600D	chrC01	11365635	11371818	chrC01:11365635-11371818	AT4G24740.1	FUS3-complementing gene 2 (FC2)
	GSBRNA2T00116070001	BnaC01g16610D	chrC01	11374176	11376333	chrC01:11374176-11376333	AT4G24760.1	alpha/beta-Hydrolases superfamily protein
	GSBRNA2T00116069001	BnaC01g16620D	chrC01	11378173	11378620	chrC01:11378173-11378620	AT1G60720.1	RNA-directed DNA polymerase (reverse transcriptase)-related family protein
	GSBRNA2T00116067001	BnaC01g16630D	chrC01	11393582	11395458	chrC01:11393582-11395458	AT4G24780.2	Pectin lyase-like superfamily protein
	GSBRNA2T00116065001	BnaC01g16640D	chrC01	11407391	11411705	chrC01:11407391-11411705	AT4G24790.2	AAA-type ATPase family protein
	GSBRNA2T00116064001	BnaC01g16650D	chrC01	11412359	11414301	chrC01:11412359-11414301	AT4G24800.3	MA3 domain-containing protein
	GSBRNA2T00116063001	BnaC01g16660D	chrC01	11414348	11415053	chrC01:11414348-11415053	AT4G24800.3	MA3 domain-containing protein
	GSBRNA2T00116062001	BnaC01g16670D	chrC01	11415365	11416106	chrC01:11415365-11416106	AT4G24805.1	S-adenosyl-L-methionine-dependent methyltransferases superfamily protein
	GSBRNA2T00116061001	BnaC01g16680D	chrC01	11416811	11419390	chrC01:11416811-11419390	AT4G24820.2	26S proteasome, regulatory subunit Rpn7
	GSBRNA2T00116060001	BnaC01g16690D	chrC01	11424229	11426846	chrC01:11424229-11426846	AT4G24830.1	arginosuccinate synthase family
	GSBRNA2T00116058001	BnaC01g16700D	chrC01	11433845	11438126	chrC01:11433845-11438126	AT4G24840.1	FUNCTIONS IN: molecular_function unknown
	GSBRNA2T00116057001	BnaC01g16710D	chrC01	11444204	11444835	chrC01:11444204-11444835	AT5G25090.1	early nodulin-like protein 13 (ENODL13)
	GSBRNA2T00116056001	BnaC01g16720D	chrC01	11446424	11453231	chrC01:11446424-11453231	AT5G25180.1	cytochrome P450, family 71, subfamily B, polypeptide 14 (CYP71B14)
	GSBRNA2T00116055001	BnaC01g16730D	chrC01	11453844	11456877	chrC01:11453844-11456877	AT4G24890.1	purple acid phosphatase 24 (PAP24)
	GSBRNA2T00116054001	BnaC01g16740D	chrC01	11458978	11461049	chrC01:11458978-11461049	AT4G24900.1	unknown protein
	GSBRNA2T00116053001	BnaC01g16750D	chrC01	11461508	11462444	chrC01:11461508-11462444	AT4G24910.1	Protein of unknown function (DUF579)
	GSBRNA2T00116052001	BnaC01g16760D	chrC01	11462938	11464157	chrC01:11462938-11464157	AT5G50460.1	secE/sec61-gamma protein transport protein
	GSBRNA2T00116051001	BnaC01g16770D	chrC01	11464626	11465876	chrC01:11464626-11465876	AT4G24930.1	thylakoid lumenal 17.9 kDa protein, chloroplast
	GSBRNA2T00116049001	BnaC01g16780D	chrC01	11472925	11475565	chrC01:11472925-11475565	AT4G24940.1	SUMO-activating enzyme 1A (SAE1A)
	GSBRNA2T00116048001	BnaC01g16790D	chrC01	11475736	11478505	chrC01:11475736-11478505	AT3G62870.1	Ribosomal protein L7Ae/L30e/S12e/Gadd45 family protein
	GSBRNA2T00116047001	BnaC01g16800D	chrC01	11478637	11478808	chrC01:11478637-11478808
	GSBRNA2T00116046001	BnaC01g16810D	chrC01	11478935	11480175	chrC01:11478935-11480175	AT4G24960.1	HVA22 homologue D (HVA22D)
	GSBRNA2T00116039001	BnaC01g16820D	chrC01	11537064	11541407	chrC01:11537064-11541407	AT4G24970.1	Histidine kinase-, DNA gyrase B-, and HSP90-like ATPase family protein
	GSBRNA2T00116038001	BnaC01g16830D	chrC01	11542605	11545014	chrC01:11542605-11545014	AT4G24972.1	TAPETUM DETERMINANT 1 (TPD1)
	GSBRNA2T00116037001	BnaC01g16840D	chrC01	11545199	11547284	chrC01:11545199-11547284
	GSBRNA2T00116036001	BnaC01g16850D	chrC01	11548594	11550224	chrC01:11548594-11550224	AT4G24990.1	ATGP4
	GSBRNA2T00116035001	BnaC01g16860D	chrC01	11551143	11551284	chrC01:11551143-11551284	AT4G25000.1	alpha-amylase-like (AMY1)
	GSBRNA2T00116034001	BnaC01g16870D	chrC01	11552360	11554224	chrC01:11552360-11554224	AT4G25010.1	Nodulin MtN3 family protein
	GSBRNA2T00116032001	BnaC01g16880D	chrC01	11559328	11559726	chrC01:11559328-11559726	AT5G50810.1	translocase inner membrane subunit 8 (TIM8)
	GSBRNA2T00116031001	BnaC01g16890D	chrC01	11560036	11562217	chrC01:11560036-11562217	AT4G25030.2	unknown protein
	GSBRNA2T00116028001	BnaC01g16900D	chrC01	11569079	11570012	chrC01:11569079-11570012	AT5G43530.1	Helicase protein with RING/U-box domain
	GSBRNA2T00116026001	BnaC01g16910D	chrC01	11571978	11575202	chrC01:11571978-11575202	AT5G12380.1	annexin 8 (ANNAT8)
	GSBRNA2T00116025001	BnaC01g16920D	chrC01	11577625	11578244	chrC01:11577625-11578244	AT4G25030.2	unknown protein
	GSBRNA2T00116023001	BnaC01g16930D	chrC01	11583154	11584026	chrC01:11583154-11584026
	GSBRNA2T00116022001	BnaC01g16940D	chrC01	11584896	11585046	chrC01:11584896-11585046	AT4G25030.2	unknown protein
	GSBRNA2T00116021001	BnaC01g16950D	chrC01	11587373	11587873	chrC01:11587373-11587873
	GSBRNA2T00116020001	BnaC01g16960D	chrC01	11630816	11631059	chrC01:11630816-11631059
	GSBRNA2T00116019001	BnaC01g16970D	chrC01	11637682	11639007	chrC01:11637682-11639007	AT4G25040.1	Uncharacterised protein family (UPF0497)
	GSBRNA2T00116018001	BnaC01g16980D	chrC01	11639538	11640651	chrC01:11639538-11640651	AT4G25050.1	acyl carrier protein 4 (ACP4)
	GSBRNA2T00116017001	BnaC01g16990D	chrC01	11641274	11645065	chrC01:11641274-11645065	AT4G25070.2	unknown protein
	GSBRNA2T00116016001	BnaC01g17000D	chrC01	11645204	11646551	chrC01:11645204-11646551	AT4G25080.5	magnesium-protoporphyrin IX methyltransferase (CHLM)
	GSBRNA2T00116015001	BnaC01g17010D	chrC01	11646602	11652108	chrC01:11646602-11652108	AT5G51020.1	CRUMPLED LEAF (CRL)
	GSBRNA2T00116014001	BnaC01g17020D	chrC01	11667277	11669523	chrC01:11667277-11669523	AT4G25100.5	Fe superoxide dismutase 1 (FSD1)
	GSBRNA2T00116013001	BnaC01g17030D	chrC01	11670415	11674202	chrC01:11670415-11674202	AT4G25110.1	metacaspase 2 (MC2)
	GSBRNA2T00116012001	BnaC01g17040D	chrC01	11674385	11675807	chrC01:11674385-11675807	AT4G25130.1	peptide met sulfoxide reductase 4 (PMSR4)
	GSBRNA2T00116011001	BnaC01g17050D	chrC01	11676130	11677343	chrC01:11676130-11677343	AT4G25140.1	oleosin 1 (OLEO1)
	GSBRNA2T00116010001	BnaC01g17060D	chrC01	11677579	11679172	chrC01:11677579-11679172	AT4G25150.1	HAD superfamily, subfamily IIIB acid phosphatase
	GSBRNA2T00116009001	BnaC01g17070D	chrC01	11679374	11685275	chrC01:11679374-11685275	AT4G25160.1	U-box domain-containing protein kinase family protein
	GSBRNA2T00116005001	BnaC01g17080D	chrC01	11706906	11707065	chrC01:11706906-11707065
	GSBRNA2T00116004001	BnaC01g17090D	chrC01	11715343	11717577	chrC01:11715343-11717577	AT4G25170.2	Uncharacterised conserved protein (UCP012943)
	GSBRNA2T00116002001	BnaC01g17100D	chrC01	11722176	11723688	chrC01:11722176-11723688	AT5G66320.2	GATA transcription factor 5 (GATA5)
	GSBRNA2T00116000001	BnaC01g17110D	chrC01	11725795	11728084	chrC01:11725795-11728084	AT4G25180.1	RNA polymerase III RPC4
	GSBRNA2T00115999001	BnaC01g17120D	chrC01	11728663	11730347	chrC01:11728663-11730347	AT4G25190.2	Family of unknown function (DUF566)
	GSBRNA2T00115998001	BnaC01g17130D	chrC01	11730402	11730555	chrC01:11730402-11730555
	GSBRNA2T00115996001	BnaC01g17140D	chrC01	11742645	11743610	chrC01:11742645-11743610	AT4G25200.1	mitochondrion-localized small heat shock protein 23.6 (HSP23.6-MITO)
	GSBRNA2T00157645001	BnaC01g17150D	chrC01	11744989	11746284	chrC01:11744989-11746284	AT4G25210.1	DNA-binding storekeeper protein-related transcriptional regulator
	GSBRNA2T00157644001	BnaC01g17160D	chrC01	11748011	11750021	chrC01:11748011-11750021	AT4G25220.1	root hair specific 15 (RHS15)
	GSBRNA2T00157643001	BnaC01g17170D	chrC01	11750297	11750468	chrC01:11750297-11750468	AT4G25225.1	unknown protein
	GSBRNA2T00157639001	BnaC01g17180D	chrC01	11762667	11765718	chrC01:11762667-11765718	AT4G25240.1	SKU5 similar 1 (SKS1)
	GSBRNA2T00157638001	BnaC01g17190D	chrC01	11767482	11768082	chrC01:11767482-11768082	AT4G25250.1	Plant invertase/pectin methylesterase inhibitor superfamily protein
	GSBRNA2T00157635001	BnaC01g17200D	chrC01	11782312	11782900	chrC01:11782312-11782900	AT4G25250.1	Plant invertase/pectin methylesterase inhibitor superfamily protein
	GSBRNA2T00157634001	BnaC01g17210D	chrC01	11784840	11785588	chrC01:11784840-11785588	AT4G25260.1	Plant invertase/pectin methylesterase inhibitor superfamily protein
	GSBRNA2T00157633001	BnaC01g17220D	chrC01	11786246	11787830	chrC01:11786246-11787830	AT4G25270.1	Tetratricopeptide repeat (TPR)-like superfamily protein
	GSBRNA2T00157632001	BnaC01g17230D	chrC01	11787950	11789705	chrC01:11787950-11789705	AT4G25280.1	P-loop containing nucleoside triphosphate hydrolases superfamily protein
	GSBRNA2T00157630001	BnaC01g17240D	chrC01	11815298	11815625	chrC01:11815298-11815625	AT1G17020.1	senescence-related gene 1 (SRG1)
	GSBRNA2T00157629001	BnaC01g17250D	chrC01	11815693	11816764	chrC01:11815693-11816764	AT4G25310.1	2-oxoglutarate (2OG) and Fe(II)-dependent oxygenase superfamily protein
	GSBRNA2T00157628001	BnaC01g17260D	chrC01	11817123	11818765	chrC01:11817123-11818765	AT4G25315.1	Expressed protein
	GSBRNA2T00157627001	BnaC01g17270D	chrC01	11819818	11821850	chrC01:11819818-11821850	AT4G25320.1	AT hook motif DNA-binding family protein
	GSBRNA2T00157626001	BnaC01g17280D	chrC01	11822891	11825363	chrC01:11822891-11825363	AT4G25340.1	FK506 BINDING PROTEIN 53 (FKBP53)
	GSBRNA2T00157625001	BnaC01g17290D	chrC01	11825410	11825825	chrC01:11825410-11825825
	GSBRNA2T00157623001	BnaC01g17300D	chrC01	11831498	11833832	chrC01:11831498-11833832	AT4G25360.2	TRICHOME BIREFRINGENCE-LIKE 18
	GSBRNA2T00157622001	BnaC01g17310D	chrC01	11833985	11834934	chrC01:11833985-11834934	AT4G25370.1	Double Clp-N motif protein
	GSBRNA2T00157611001	BnaC01g17320D	chrC01	11870426	11871540	chrC01:11870426-11871540	AT4G25410.1	basic helix-loop-helix (bHLH) DNA-binding superfamily protein
	GSBRNA2T00157606001	BnaC01g17330D	chrC01	11889296	11889618	chrC01:11889296-11889618	AT2G35510.1	similar to RCD one 1 (SRO1)
	GSBRNA2T00157605001	BnaC01g17340D	chrC01	11889804	11891410	chrC01:11889804-11891410	AT2G35500.1	shikimate kinase like 2 (SKL2)
	GSBRNA2T00157604001	BnaC01g17350D	chrC01	11891534		chrC01:11891534-11891615
	GSBRNA2T00157603001	BnaC01g17360D	chrC01	11893629	11895398	chrC01:11893629-11895398	AT3G53750.1	actin 3 (ACT3)
	GSBRNA2T00157602001	BnaC01g17370D	chrC01	11895847	11896000	chrC01:11895847-11896000
	GSBRNA2T00157601001	BnaC01g17380D	chrC01	11899680	11901232	chrC01:11899680-11901232	AT4G25420.1	GA20OX1
	GSBRNA2T00157597001	BnaC01g17390D	chrC01	11918954	11920867	chrC01:11918954-11920867	AT4G25430.1	unknown protein
	GSBRNA2T00157596001	BnaC01g17400D	chrC01	11921349	11925268	chrC01:11921349-11925268	AT5G51860.2	K-box region and MADS-box transcription factor family protein
	GSBRNA2T00157589001	BnaC01g17410D	chrC01	11999405	12002093	chrC01:11999405-12002093	AT4G25530.1	FLOWERING WAGENINGEN (FWA)
	GSBRNA2T00157587001	BnaC01g17420D	chrC01	12003995	12004338	chrC01:12003995-12004338	AT4G25540.1	homolog of DNA mismatch repair protein MSH3 (MSH3)
	GSBRNA2T00157586001	BnaC01g17430D	chrC01	12004778	12008412	chrC01:12004778-12008412	AT4G25550.1	Cleavage/polyadenylation specificity factor, 25kDa subunit
	GSBRNA2T00157585001	BnaC01g17440D	chrC01	12009590	12010572	chrC01:12009590-12010572	AT4G25560.1	myb domain protein 18 (MYB18)
	GSBRNA2T00157584001	BnaC01g17450D	chrC01	12013247	12013785	chrC01:12013247-12013785	AT4G25570.1	ACYB-2
	GSBRNA2T00157583001	BnaC01g17460D	chrC01	12025722	12026838	chrC01:12025722-12026838	AT4G25590.1	actin depolymerizing factor 7 (ADF7)
	GSBRNA2T00157582001	BnaC01g17470D	chrC01	12027639	12029635	chrC01:12027639-12029635	AT4G25600.1	Oxoglutarate/iron-dependent oxygenase
	GSBRNA2T00157580001	BnaC01g17480D	chrC01	12034294	12037810	chrC01:12034294-12037810	AT4G25610.1	C2H2-like zinc finger protein
	GSBRNA2T00157579001	BnaC01g17490D	chrC01	12037929	12039556	chrC01:12037929-12039556	AT4G25620.1	hydroxyproline-rich glycoprotein family protein
	GSBRNA2T00157578001	BnaC01g17500D	chrC01	12044447	12045724	chrC01:12044447-12045724	AT4G25630.1	fibrillarin 2 (FIB2)
	GSBRNA2T00157577001	BnaC01g17510D	chrC01	12048338	12050745	chrC01:12048338-12050745	AT4G25630.1	fibrillarin 2 (FIB2)
	GSBRNA2T00157576001	BnaC01g17520D	chrC01	12051274	12054641	chrC01:12051274-12054641	AT4G25640.2	detoxifying efflux carrier 35 (DTX35)
	GSBRNA2T00157575001	BnaC01g17530D	chrC01	12055412	12055870	chrC01:12055412-12055870
	GSBRNA2T00157574001	BnaC01g17540D	chrC01	12058259	12060590	chrC01:12058259-12060590	AT4G25650.1	ACD1-like (ACD1-LIKE)
	GSBRNA2T00157573001	BnaC01g17550D	chrC01	12061167	12062649	chrC01:12061167-12062649	AT4G25680.1	PPPDE putative thiol peptidase family protein
	GSBRNA2T00157572001	BnaC01g17560D	chrC01	12062699	12063510	chrC01:12062699-12063510	AT4G25670.2	unknown protein
	GSBRNA2T00157571001	BnaC01g17570D	chrC01	12063595	12064588	chrC01:12063595-12064588	AT4G25672.1	conserved peptide upstream open reading frame 12 (CPuORF12)
	GSBRNA2T00157570001	BnaC01g17580D	chrC01	12065001	12066528	chrC01:12065001-12066528	AT4G25680.1	PPPDE putative thiol peptidase family protein
	GSBRNA2T00157569001	BnaC01g17590D	chrC01	12066698	12067429	chrC01:12066698-12067429	AT4G25670.2	unknown protein
	GSBRNA2T00157568001	BnaC01g17600D	chrC01	12067496	12068359	chrC01:12067496-12068359	AT4G25672.1	conserved peptide upstream open reading frame 12 (CPuORF12)
	GSBRNA2T00157566001	BnaC01g17610D	chrC01	12072556	12074740	chrC01:12072556-12074740	AT4G25700.1	beta-hydroxylase 1 (BETA-OHASE 1)
	GSBRNA2T00157565001	BnaC01g17620D	chrC01	12075390	12078418	chrC01:12075390-12078418	AT4G25720.1	glutaminyl cyclase (QC)
	GSBRNA2T00157563001	BnaC01g17630D	chrC01	12093449	12094058	chrC01:12093449-12094058
	GSBRNA2T00157562001	BnaC01g17640D	chrC01	12095108	12095312	chrC01:12095108-12095312
	GSBRNA2T00157561001	BnaC01g17650D	chrC01	12100006	12101676	chrC01:12100006-12101676	AT4G25740.1	RNA binding Plectin/S10 domain-containing protein
	GSBRNA2T00157560001	BnaC01g17660D	chrC01	12103959	12105681	chrC01:12103959-12105681	AT4G25750.1	ABC-2 type transporter family protein
	GSBRNA2T00157559001	BnaC01g17670D	chrC01	12121549	12121966	chrC01:12121549-12121966	AT4G25760.1	glutamine dumper 2 (GDU2)
	GSBRNA2T00157558001	BnaC01g17680D	chrC01	12130318	12132777	chrC01:12130318-12132777	AT4G25770.1	alpha/beta-Hydrolases superfamily protein
	GSBRNA2T00157555001	BnaC01g17690D	chrC01	12153130	12154333	chrC01:12153130-12154333	AT4G25790.1	CAP (Cysteine-rich secretory proteins, Antigen 5, and Pathogenesis-related 1 protein) superfamily protein
	GSBRNA2T00157554001	BnaC01g17700D	chrC01	12156268	12159011	chrC01:12156268-12159011	AT4G25800.2	Calmodulin-binding protein
	GSBRNA2T00157553001	BnaC01g17710D	chrC01	12160414	12161790	chrC01:12160414-12161790	AT4G25810.1	xyloglucan endotransglycosylase 6 (XTR6)
	GSBRNA2T00157552001	BnaC01g17720D	chrC01	12164322	12168510	chrC01:12164322-12168510	AT5G53020.1	Ribonuclease P protein subunit P38-related
	GSBRNA2T00157550001	BnaC01g17730D	chrC01	12174571	12176223	chrC01:12174571-12176223	AT4G25830.1	Uncharacterised protein family (UPF0497)
	GSBRNA2T00157549001	BnaC01g17740D	chrC01	12178740	12180291	chrC01:12178740-12180291	AT4G25835.1	P-loop containing nucleoside triphosphate hydrolases superfamily protein
	GSBRNA2T00157548001	BnaC01g17750D	chrC01	12190286	12190637	chrC01:12190286-12190637	AT4G25845.1	BEST Arabidopsis thaliana protein match is: OSBP(oxysterol binding protein)-related protein 4B (TAIR:AT4G25850.2)
	GSBRNA2T00157547001	BnaC01g17760D	chrC01	12196646	12200195	chrC01:12196646-12200195	AT4G25860.1	OSBP(oxysterol binding protein)-related protein 4A (ORP4A)
	GSBRNA2T00157546001	BnaC01g17770D	chrC01	12200375	12207725	chrC01:12200375-12207725	AT4G25850.1	OSBP(oxysterol binding protein)-related protein 4B (ORP4B)
	GSBRNA2T00157545001	BnaC01g17780D	chrC01	12207876	12209823	chrC01:12207876-12209823	AT4G25870.1	Core-2/I-branching beta-1,6-N-acetylglucosaminyltransferase family protein
	GSBRNA2T00157541001	BnaC01g17790D	chrC01	12218344	12222429	chrC01:12218344-12222429	AT4G25880.1	pumilio 6 (PUM6)
	GSBRNA2T00157540001	BnaC01g17800D	chrC01	12222504	12230183	chrC01:12222504-12230183	AT4G38120.1	ARM repeat superfamily protein
	GSBRNA2T00157539001	BnaC01g17810D	chrC01	12241019	12246569	chrC01:12241019-12246569	AT4G25900.1	Galactose mutarotase-like superfamily protein
	GSBRNA2T00157538001	BnaC01g17820D	chrC01	12247230	12251456	chrC01:12247230-12251456	AT4G25900.1	Galactose mutarotase-like superfamily protein
	GSBRNA2T00157537001	BnaC01g17830D	chrC01	12271019	12272275	chrC01:12271019-12272275	AT4G25910.1	NFU domain protein 3 (NFU3)
	GSBRNA2T00157536001	BnaC01g17840D	chrC01	12272363	12275416	chrC01:12272363-12275416	AT4G25940.1	ENTH/ANTH/VHS superfamily protein
	GSBRNA2T00157535001	BnaC01g17850D	chrC01	12278247	12279253	chrC01:12278247-12279253	AT5G57110.2	autoinhibited Ca2+ -ATPase, isoform 8 (ACA8)
	GSBRNA2T00157534001	BnaC01g17860D	chrC01	12292233	12292920	chrC01:12292233-12292920	AT4G25950.1	vacuolar ATP synthase G3 (VATG3)
	GSBRNA2T00157533001	BnaC01g17870D	chrC01	12295174	12298057	chrC01:12295174-12298057	AT1G14800.1	Nucleic acid-binding, OB-fold-like protein
	GSBRNA2T00157530001	BnaC01g17880D	chrC01	12339241	12339412	chrC01:12339241-12339412
	GSBRNA2T00157529001	BnaC01g17890D	chrC01	12340475	12346942	chrC01:12340475-12346942	AT4G25960.1	P-glycoprotein 2 (PGP2)
	GSBRNA2T00157526001	BnaC01g17900D	chrC01	12352435	12357526	chrC01:12352435-12357526	AT4G25970.1	phosphatidylserine decarboxylase 3 (PSD3)
	GSBRNA2T00157525001	BnaC01g17910D	chrC01	12357607	12359444	chrC01:12357607-12359444	AT4G25980.1	Peroxidase superfamily protein
	GSBRNA2T00157524001	BnaC01g17920D	chrC01	12360015	12361674	chrC01:12360015-12361674	AT4G25990.1	CIL
	GSBRNA2T00157523001	BnaC01g17930D	chrC01	12363668	12364931	chrC01:12363668-12364931
	GSBRNA2T00157520001	BnaC01g17940D	chrC01	12398117	12398492	chrC01:12398117-12398492
	GSBRNA2T00157519001	BnaC01g17950D	chrC01	12410122	12418753	chrC01:12410122-12418753	AT5G57110.2	autoinhibited Ca2+ -ATPase, isoform 8 (ACA8)
	GSBRNA2T00157511001	BnaC01g17960D	chrC01	12474016	12475059	chrC01:12474016-12475059
	GSBRNA2T00157510001	BnaC01g17970D	chrC01	12494499	12497062	chrC01:12494499-12497062	AT1G40390.1	DNAse I-like superfamily protein
	GSBRNA2T00157509001	BnaC01g17980D	chrC01	12497543	12504787	chrC01:12497543-12504787	AT5G57110.2	autoinhibited Ca2+ -ATPase, isoform 8 (ACA8)
	GSBRNA2T00157508001	BnaC01g17990D	chrC01	12505836	12507231	chrC01:12505836-12507231	AT4G26010.1	Peroxidase superfamily protein
	GSBRNA2T00157503001	BnaC01g18000D	chrC01	12536292	12537490	chrC01:12536292-12537490
	GSBRNA2T00157502001	BnaC01g18010D	chrC01	12558930	12563551	chrC01:12558930-12563551	AT4G26050.1	plant intracellular ras group-related LRR 8 (PIRL8)
	GSBRNA2T00157501001	BnaC01g18020D	chrC01	12563894	12566145	chrC01:12563894-12566145	AT4G26080.1	ABA INSENSITIVE 1 (ABI1)
	GSBRNA2T00157500001	BnaC01g18030D	chrC01	12578119	12578341	chrC01:12578119-12578341	AT4G26090.1	RESISTANT TO P. SYRINGAE 2 (RPS2)
	GSBRNA2T00157499001	BnaC01g18040D	chrC01	12578395	12580846	chrC01:12578395-12580846	AT4G26090.1	RESISTANT TO P. SYRINGAE 2 (RPS2)
	GSBRNA2T00157498001	BnaC01g18050D	chrC01	12580910	12581676	chrC01:12580910-12581676	AT4G26090.1	RESISTANT TO P. SYRINGAE 2 (RPS2)
	GSBRNA2T00157497001	BnaC01g18060D	chrC01	12582156	12583824	chrC01:12582156-12583824	AT5G57020.1	myristoyl-CoA:protein N-myristoyltransferase (NMT1)
	GSBRNA2T00157496001	BnaC01g18070D	chrC01	12583975	12587065	chrC01:12583975-12587065	AT4G26100.1	casein kinase 1 (CK1)
	GSBRNA2T00157495001	BnaC01g18080D	chrC01	12587420	12590191	chrC01:12587420-12590191	AT1G64280.1	NONEXPRESSER OF PR GENES 1 (NPR1)
	GSBRNA2T00157494001	BnaC01g18090D	chrC01	12592747	12593724	chrC01:12592747-12593724
	GSBRNA2T00157493001	BnaC01g18100D	chrC01	12597633	12598365	chrC01:12597633-12598365
	GSBRNA2T00157492001	BnaC01g18110D	chrC01	12600090	12600533	chrC01:12600090-12600533	AT5G33393.1	unknown protein
	GSBRNA2T00157491001	BnaC01g18120D	chrC01	12609959	12612677	chrC01:12609959-12612677	AT4G26110.1	nucleosome assembly protein1
	GSBRNA2T00157490001	BnaC01g18130D	chrC01	12619105	12621768	chrC01:12619105-12621768	AT4G26120.1	Ankyrin repeat family protein / BTB/POZ domain-containing protein
	GSBRNA2T00157489001	BnaC01g18140D	chrC01	12623005	12624126	chrC01:12623005-12624126	AT4G26130.1	unknown protein
	GSBRNA2T00157488001	BnaC01g18150D	chrC01	12624235	12626155	chrC01:12624235-12626155	AT3G53900.2	uracil phosphoribosyltransferase (UPP)
	GSBRNA2T00157487001	BnaC01g18160D	chrC01	12626271	12626421	chrC01:12626271-12626421
	GSBRNA2T00157486001	BnaC01g18170D	chrC01	12627254	12631748	chrC01:12627254-12631748	AT4G26140.1	beta-galactosidase 12 (BGAL12)
	GSBRNA2T00157485001	BnaC01g18180D	chrC01	12632530	12638651	chrC01:12632530-12638651
	GSBRNA2T00157484001	BnaC01g18190D	chrC01	12640707	12642708	chrC01:12640707-12642708	AT4G26150.1	cytokinin-responsive gata factor 1 (CGA1)
	GSBRNA2T00157483001	BnaC01g18200D	chrC01	12643549	12644740	chrC01:12643549-12644740	AT4G26160.1	atypical CYS HIS rich thioredoxin 1 (ACHT1)
	GSBRNA2T00157482001	BnaC01g18210D	chrC01	12644909	12646254	chrC01:12644909-12646254	AT3G52680.2	F-box/RNI-like/FBD-like domains-containing protein
	GSBRNA2T00157480001	BnaC01g18220D	chrC01	12653402	12654878	chrC01:12653402-12654878	AT4G26170.1	FUNCTIONS IN: molecular_function unknown
	GSBRNA2T00157479001	BnaC01g18230D	chrC01	12654955	12657460	chrC01:12654955-12657460	AT4G26180.1	Mitochondrial substrate carrier family protein
	GSBRNA2T00157478001	BnaC01g18240D	chrC01	12676287	12678417	chrC01:12676287-12678417
	GSBRNA2T00157477001	BnaC01g18250D	chrC01	12691452	12693059	chrC01:12691452-12693059	AT4G26200.1	1-amino-cyclopropane-1-carboxylate synthase 7 (ACS7)
	GSBRNA2T00157473001	BnaC01g18260D	chrC01	12724211	12724837	chrC01:12724211-12724837	AT4G15200.1	formin 3 (FH3)
	GSBRNA2T00157471001	BnaC01g18270D	chrC01	12732647	12733348	chrC01:12732647-12733348	AT4G26240.1	unknown protein
	GSBRNA2T00157470001	BnaC01g18280D	chrC01	12733671	12734402	chrC01:12733671-12734402	AT5G56710.1	Ribosomal protein L31e family protein
	GSBRNA2T00157469001	BnaC01g18290D	chrC01	12735025	12737209	chrC01:12735025-12737209	AT4G26220.1	S-adenosyl-L-methionine-dependent methyltransferases superfamily protein
	GSBRNA2T00157468001	BnaC01g18300D	chrC01	12741075	12742425	chrC01:12741075-12742425	AT4G26220.1	S-adenosyl-L-methionine-dependent methyltransferases superfamily protein
	GSBRNA2T00157467001	BnaC01g18310D	chrC01	12742852	12744416	chrC01:12742852-12744416	AT4G26210.2	Mitochondrial ATP synthase subunit G protein
	GSBRNA2T00157466001	BnaC01g18320D	chrC01	12754507	12757793	chrC01:12754507-12757793	AT4G26270.1	phosphofructokinase 3 (PFK3)
	GSBRNA2T00157465001	BnaC01g18330D	chrC01	12759052	12760042	chrC01:12759052-12760042	AT4G26280.1	P-loop containing nucleoside triphosphate hydrolases superfamily protein
	GSBRNA2T00157462001	BnaC01g18340D	chrC01	12784649	12785370	chrC01:12784649-12785370	AT4G26288.1	FUNCTIONS IN: molecular_function unknown
	GSBRNA2T00157461001	BnaC01g18350D	chrC01	12785467	12789880	chrC01:12785467-12789880	AT4G26300.1	embryo defective 1027 (emb1027)
	GSBRNA2T00157460001	BnaC01g18360D	chrC01	12789995	12791746	chrC01:12789995-12791746
	GSBRNA2T00157459001	BnaC01g18370D	chrC01	12791935	12793276	chrC01:12791935-12793276	AT4G38630.1	regulatory particle non-ATPase 10 (RPN10)
	GSBRNA2T00157458001	BnaC01g18380D	chrC01	12798686	12798866	chrC01:12798686-12798866
	GSBRNA2T00157457001	BnaC01g18390D	chrC01	12801413	12801731	chrC01:12801413-12801731	AT5G56520.1	unknown protein
	GSBRNA2T00157456001	BnaC01g18400D	chrC01	12802753	12804682	chrC01:12802753-12804682	AT4G26340.1	F-box/RNI-like/FBD-like domains-containing protein
	GSBRNA2T00157455001	BnaC01g18410D	chrC01	12805624	12807909	chrC01:12805624-12807909	AT4G26370.1	antitermination NusB domain-containing protein
	GSBRNA2T00157454001	BnaC01g18420D	chrC01	12808246	12810090	chrC01:12808246-12810090	AT4G26400.1	RING/U-box superfamily protein
	GSBRNA2T00157453001	BnaC01g18430D	chrC01	12810237	12812353	chrC01:12810237-12812353	AT4G26410.1	Uncharacterised conserved protein UCP022280
	GSBRNA2T00157452001	BnaC01g18440D	chrC01	12812412	12812751	chrC01:12812412-12812751
	GSBRNA2T00157450001	BnaC01g18450D	chrC01	12830752	12831819	chrC01:12830752-12831819	AT5G52300.2	LOW-TEMPERATURE-INDUCED 65 (LTI65)
	GSBRNA2T00157449001	BnaC01g18460D	chrC01	12839116	12839503	chrC01:12839116-12839503
	GSBRNA2T00157448001	BnaC01g18470D	chrC01	12841761	12843329	chrC01:12841761-12843329	AT4G26420.1	GAMT1
qVc.C01-3 18,064,125- 20,955,252	GSBRNA2T00012328001	BnaC01g23920D	chrC01	18129590	18130172	chrC01:18129590-18130172	AT1G31150.1	FUNCTIONS IN: sequence-specific DNA binding transcription factor activity
	GSBRNA2T00012327001	BnaC01g23930D	chrC01	18133457	18137313	chrC01:18133457-18137313	AT3G44750.2	histone deacetylase 3 (HDA3)
	GSBRNA2T00012326001	BnaC01g23940D	chrC01	18142138	18142375	chrC01:18142138-18142375
	GSBRNA2T00012319001	BnaC01g23950D	chrC01	18162574	18162759	chrC01:18162574-18162759	AT3G47570.1	Leucine-rich repeat protein kinase family protein
	GSBRNA2T00012318001	BnaC01g23960D	chrC01	18163430	18169370	chrC01:18163430-18169370	AT5G22780.1	Adaptor protein complex AP-2, alpha subunit
	GSBRNA2T00012317001	BnaC01g23970D	chrC01	18169478	18171915	chrC01:18169478-18171915	AT5G22780.1	Adaptor protein complex AP-2, alpha subunit
	GSBRNA2T00012316001	BnaC01g23980D	chrC01	18212346	18215159	chrC01:18212346-18215159	AT1G76950.1	PRAF1
	GSBRNA2T00012315001	BnaC01g23990D	chrC01	18218944	18221990	chrC01:18218944-18221990	AT3G44820.1	Phototropic-responsive NPH3 family protein
	GSBRNA2T00012313001	BnaC01g24000D	chrC01	18226383	18228963	chrC01:18226383-18228963	AT3G44880.1	ACCELERATED CELL DEATH 1 (ACD1)
	GSBRNA2T00012311001	BnaC01g24010D	chrC01	18237471	18239219	chrC01:18237471-18239219	AT3G44890.1	ribosomal protein L9 (RPL9)
	GSBRNA2T00012310001	BnaC01g24020D	chrC01	18239473	18242100	chrC01:18239473-18242100	AT3G44900.1	cation/H+ exchanger 4 (CHX4)
	GSBRNA2T00012309001	BnaC01g24030D	chrC01	18262297	18262447	chrC01:18262297-18262447	AT3G22310.1	putative mitochondrial RNA helicase 1 (PMH1)
	GSBRNA2T00012294001	BnaC01g24040D	chrC01	18350425	18351338	chrC01:18350425-18351338	AT3G44930.1	cation/H+ exchanger 10 (CHX10)
	GSBRNA2T00024036001	BnaC01g24050D	chrC01	18558432	18558840	chrC01:18558432-18558840	AT3G45020.1	Ribosomal L18p/L5e family protein
	GSBRNA2T00024035001	BnaC01g24060D	chrC01	18562133	18562872	chrC01:18562133-18562872	AT5G23010.1	methylthioalkylmalate synthase 1 (MAM1)
	GSBRNA2T00024034001	BnaC01g24070D	chrC01	18576382	18577060	chrC01:18576382-18577060	AT5G23020.1	2-isopropylmalate synthase 2 (IMS2)
	GSBRNA2T00024033001	BnaC01g24080D	chrC01	18577155	18577408	chrC01:18577155-18577408	AT5G23010.1	methylthioalkylmalate synthase 1 (MAM1)
	GSBRNA2T00024032001	BnaC01g24090D	chrC01	18579169	18581061	chrC01:18579169-18581061	AT5G23010.1	methylthioalkylmalate synthase 1 (MAM1)
	GSBRNA2T00024031001	BnaC01g24100D	chrC01	18581999	18582390	chrC01:18581999-18582390	AT3G57870.1	sumo conjugation enzyme 1 (SCE1)
	GSBRNA2T00024030001	BnaC01g24110D	chrC01	18585309	18591226	chrC01:18585309-18591226	AT5G23050.1	acyl-activating enzyme 17 (AAE17)
	GSBRNA2T00024028001	BnaC01g24120D	chrC01	18662640	18663149	chrC01:18662640-18663149
	GSBRNA2T00024022001	BnaC01g24130D	chrC01	18671793	18673685	chrC01:18671793-18673685	AT5G23060.1	calcium sensing receptor (CaS)
	GSBRNA2T00024021001	BnaC01g24140D	chrC01	18682428	18685329	chrC01:18682428-18685329	AT3G45040.1	phosphatidate cytidylyltransferase family protein
	GSBRNA2T00024017001	BnaC01g24150D	chrC01	18709412	18710511	chrC01:18709412-18710511	AT3G45050.3	unknown protein
	GSBRNA2T00024008001	BnaC01g24160D	chrC01	18796633	18798443	chrC01:18796633-18798443
	GSBRNA2T00024006001	BnaC01g24170D	chrC01	18805012	18805905	chrC01:18805012-18805905	AT3G45160.1	Putative membrane lipoprotein
	GSBRNA2T00024005001	BnaC01g24180D	chrC01	18810851	18811820	chrC01:18810851-18811820
	GSBRNA2T00024002001	BnaC01g24190D	chrC01	18814212	18814521	chrC01:18814212-18814521	AT3G45190.1	SIT4 phosphatase-associated family protein
	GSBRNA2T00024001001	BnaC01g24200D	chrC01	18814599	18818703	chrC01:18814599-18818703	AT3G45190.1	SIT4 phosphatase-associated family protein
	GSBRNA2T00023996001	BnaC01g24210D	chrC01	18880629	18880893	chrC01:18880629-18880893
	GSBRNA2T00023995001	BnaC01g24220D	chrC01	18882751	18883032	chrC01:18882751-18883032
	GSBRNA2T00023994001	BnaC01g24230D	chrC01	18883114	18885647	chrC01:18883114-18885647	AT3G45600.1	tetraspanin3 (TET3)
	GSBRNA2T00023992001	BnaC01g24240D	chrC01	18898386	18900159	chrC01:18898386-18900159
	GSBRNA2T00023985001	BnaC01g24250D	chrC01	18947687	18948185	chrC01:18947687-18948185	AT3G45660.1	Major facilitator superfamily protein
	GSBRNA2T00023981001	BnaC01g24260D	chrC01	18982896	18983845	chrC01:18982896-18983845	AT3G11480.1	BSMT1
	GSBRNA2T00023980001	BnaC01g24270D	chrC01	18984974	18986482	chrC01:18984974-18986482	AT3G11490.1	rac GTPase activating protein
	GSBRNA2T00023979001	BnaC01g24280D	chrC01	18987981	18989198	chrC01:18987981-18989198	AT3G11500.1	Small nuclear ribonucleoprotein family protein
	GSBRNA2T00023978001	BnaC01g24290D	chrC01	19019387	19020554	chrC01:19019387-19020554	AT3G25720.1	RNA-directed DNA polymerase (reverse transcriptase)-related family protein
	GSBRNA2T00023977001	BnaC01g24300D	chrC01	19022324	19028033	chrC01:19022324-19028033	AT3G45850.2	P-loop containing nucleoside triphosphate hydrolases superfamily protein
	GSBRNA2T00023970001	BnaC01g24310D	chrC01	19109044	19109539	chrC01:19109044-19109539	AT3G45900.1	Ribonuclease P protein subunit P38-related
	GSBRNA2T00023969001	BnaC01g24320D	chrC01	19109624	19114056	chrC01:19109624-19114056	AT3G45900.1	Ribonuclease P protein subunit P38-related
	GSBRNA2T00023968001	BnaC01g24330D	chrC01	19115908	19116310	chrC01:19115908-19116310	AT3G45900.1	Ribonuclease P protein subunit P38-related
	GSBRNA2T00023966001	BnaC01g24340D	chrC01	19129054	19129232	chrC01:19129054-19129232
	GSBRNA2T00023965001	BnaC01g24350D	chrC01	19129291	19129531	chrC01:19129291-19129531
	GSBRNA2T00023964001	BnaC01g24360D	chrC01	19129594	19130252	chrC01:19129594-19130252
	GSBRNA2T00125668001	BnaC01g24370D	chrC01	19140261	19140580	chrC01:19140261-19140580
	GSBRNA2T00125669001	BnaC01g24380D	chrC01	19141135	19142737	chrC01:19141135-19142737	AT2G39570.1	ACT domain-containing protein
	GSBRNA2T00125671001	BnaC01g24390D	chrC01	19148240	19150820	chrC01:19148240-19150820
	GSBRNA2T00125672001	BnaC01g24400D	chrC01	19153663	19154041	chrC01:19153663-19154041
	GSBRNA2T00125674001	BnaC01g24410D	chrC01	19154719	19157137	chrC01:19154719-19157137	AT2G04540.1	Beta-ketoacyl synthase
	GSBRNA2T00125677001	BnaC01g24420D	chrC01	19164733	19169051	chrC01:19164733-19169051	AT3G09840.1	cell division cycle 48 (CDC48)
	GSBRNA2T00125682001	BnaC01g24430D	chrC01	19197737	19199701	chrC01:19197737-19199701	AT3G46060.3	ARA3
	GSBRNA2T00125685001	BnaC01g24440D	chrC01	19230574	19231108	chrC01:19230574-19231108	AT3G46080.1	C2H2-type zinc finger family protein
	GSBRNA2T00125688001	BnaC01g24450D	chrC01	19256875	19258084	chrC01:19256875-19258084	AT3G46160.1	Protein kinase superfamily protein
	GSBRNA2T00125693001	BnaC01g24460D	chrC01	19289247	19289493	chrC01:19289247-19289493
	GSBRNA2T00125694001	BnaC01g24470D	chrC01	19289771	19290419	chrC01:19289771-19290419	AT4G29090.1	Ribonuclease H-like superfamily protein
	GSBRNA2T00125705001	BnaC01g24480D	chrC01	19375991	19378957	chrC01:19375991-19378957	AT3G46290.1	hercules receptor kinase 1 (HERK1)
	GSBRNA2T00125707001	BnaC01g24490D	chrC01	19396932	19405856	chrC01:19396932-19405856	AT3G46330.1	maternal effect embryo arrest 39 (MEE39)
	GSBRNA2T00125712001	BnaC01g24500D	chrC01	19442195	19447825	chrC01:19442195-19447825	AT3G46420.1	Leucine-rich repeat protein kinase family protein
	GSBRNA2T00125713001	BnaC01g24510D	chrC01	19454857	19456187	chrC01:19454857-19456187	AT3G46350.1	Leucine-rich repeat protein kinase family protein
	GSBRNA2T00125714001	BnaC01g24520D	chrC01	19477158	19477508	chrC01:19477158-19477508	AT4G04775.1	zinc ion binding
	GSBRNA2T00125715001	BnaC01g24530D	chrC01	19478001	19478526	chrC01:19478001-19478526
	GSBRNA2T00125716001	BnaC01g24540D	chrC01	19491991	19494366	chrC01:19491991-19494366	AT3G46440.2	UDP-XYL synthase 5 (UXS5)
	GSBRNA2T00125724001	BnaC01g24550D	chrC01	19549310	19554674	chrC01:19549310-19554674
	GSBRNA2T00125738001	BnaC01g24560D	chrC01	19629204	19631498	chrC01:19629204-19631498	AT1G35190.1	2-oxoglutarate (2OG) and Fe(II)-dependent oxygenase superfamily protein
	GSBRNA2T00125745001	BnaC01g24570D	chrC01	19688059	19690786	chrC01:19688059-19690786	AT3G46510.1	plant U-box 13 (PUB13)
	GSBRNA2T00125746001	BnaC01g24580D	chrC01	19691380	19693603	chrC01:19691380-19693603	AT3G46510.1	plant U-box 13 (PUB13)
	GSBRNA2T00125747001	BnaC01g24590D	chrC01	19702326	19704985	chrC01:19702326-19704985	AT2G15420.1	myosin heavy chain-related
	GSBRNA2T00125755001	BnaC01g24600D	chrC01	19749654	19750038	chrC01:19749654-19750038
	GSBRNA2T00125756001	BnaC01g24610D	chrC01	19751071	19752113	chrC01:19751071-19752113	AT3G09110.1	Protein of unknown function (DUF674)
	GSBRNA2T00125757001	BnaC01g24620D	chrC01	19752193	19752720	chrC01:19752193-19752720	AT3G09110.1	Protein of unknown function (DUF674)
	GSBRNA2T00125759001	BnaC01g24630D	chrC01	19771575	19772872	chrC01:19771575-19772872
	GSBRNA2T00125760001	BnaC01g24640D	chrC01	19776409	19778577	chrC01:19776409-19778577	AT3G46580.1	methyl-CPG-binding domain protein 5 (MBD5)
	GSBRNA2T00125762001	BnaC01g24650D	chrC01	19791943	19793429	chrC01:19791943-19793429	AT2G31820.1	Ankyrin repeat family protein
	GSBRNA2T00125763001	BnaC01g24660D	chrC01	19795400	19796947	chrC01:19795400-19796947	AT3G46600.1	GRAS family transcription factor
	GSBRNA2T00125764001	BnaC01g24670D	chrC01	19797023	19797281	chrC01:19797023-19797281	AT3G46600.3	GRAS family transcription factor
	GSBRNA2T00125768001	BnaC01g24680D	chrC01	19818801	19819304	chrC01:19818801-19819304	AT3G46613.1	ROTUNDIFOLIA like 4 (RTFL4)
	GSBRNA2T00125769001	BnaC01g24690D	chrC01	19821199	19822592	chrC01:19821199-19822592
	GSBRNA2T00125771001	BnaC01g24700D	chrC01	19833288	19835056	chrC01:19833288-19835056	AT3G46640.2	PHYTOCLOCK 1 (PCL1)
	GSBRNA2T00125772001	BnaC01g24710D	chrC01	19835540	19836993	chrC01:19835540-19836993	AT3G46670.1	UDP-glucosyl transferase 76E11 (UGT76E11)
	GSBRNA2T00125773001	BnaC01g24720D	chrC01	19838513	19839209	chrC01:19838513-19839209	AT2G43270.2	F-box and associated interaction domains-containing protein
	GSBRNA2T00125775001	BnaC01g24730D	chrC01	19840410	19841599	chrC01:19840410-19841599	AT3G46680.1	UDP-Glycosyltransferase superfamily protein
	GSBRNA2T00125778001	BnaC01g24740D	chrC01	19904541	19904906	chrC01:19904541-19904906	AT3G46710.1	NB-ARC domain-containing disease resistance protein
	GSBRNA2T00125779001	BnaC01g24750D	chrC01	19905039	19905828	chrC01:19905039-19905828	AT3G46730.1	NB-ARC domain-containing disease resistance protein
	GSBRNA2T00125780001	BnaC01g24760D	chrC01	19906018	19906111	chrC01:19906018-19906111
	GSBRNA2T00125781001	BnaC01g24770D	chrC01	19906161	19907072	chrC01:19906161-19907072	AT3G46530.1	RECOGNITION OF PERONOSPORA PARASITICA 13 (RPP13)
	GSBRNA2T00125782001	BnaC01g24780D	chrC01	19908920	19909166	chrC01:19908920-19909166	AT3G46730.1	NB-ARC domain-containing disease resistance protein
	GSBRNA2T00125783001	BnaC01g24790D	chrC01	19909260	19914308	chrC01:19909260-19914308	AT3G46740.1	translocon at the outer envelope membrane of chloroplasts 75-III (TOC75-III)
	GSBRNA2T00125784001	BnaC01g24800D	chrC01	19914415	19914866	chrC01:19914415-19914866	AT3G46740.1	translocon at the outer envelope membrane of chloroplasts 75-III (TOC75-III)
	GSBRNA2T00125785001	BnaC01g24810D	chrC01	19925134	19926639	chrC01:19925134-19926639	AT5G40010.1	AAA-ATPase 1 (AATP1)
	GSBRNA2T00125787001	BnaC01g24820D	chrC01	19956869	19958053	chrC01:19956869-19958053	AT3G46750.1	unknown protein
	GSBRNA2T00125788001	BnaC01g24830D	chrC01	19958178	19958536	chrC01:19958178-19958536	AT3G46750.1	unknown protein
	GSBRNA2T00125789001	BnaC01g24840D	chrC01	19958935	19959925	chrC01:19958935-19959925	AT3G46760.1	Protein kinase superfamily protein
	GSBRNA2T00125794001	BnaC01g24850D	chrC01	19982918	19985389	chrC01:19982918-19985389	AT3G46780.1	plastid transcriptionally active 16 (PTAC16)
	GSBRNA2T00125797001	BnaC01g24860D	chrC01	20017197	20017937	chrC01:20017197-20017937	AT3G46830.1	RAB GTPase homolog A2C (RABA2c)
	GSBRNA2T00125800001	BnaC01g24870D	chrC01	20049023	20049266	chrC01:20049023-20049266
	GSBRNA2T00125801001	BnaC01g24880D	chrC01	20049457	20050282	chrC01:20049457-20050282
	GSBRNA2T00125802001	BnaC01g24890D	chrC01	20052313	20058153	chrC01:20052313-20058153	AT5G45570.1	Ulp1 protease family protein
	GSBRNA2T00125805001	BnaC01g24900D	chrC01	20077519	20080348	chrC01:20077519-20080348
	GSBRNA2T00125806001	BnaC01g24910D	chrC01	20085939	20086940	chrC01:20085939-20086940	AT3G56520.1	NAC (No Apical Meristem) domain transcriptional regulator superfamily protein
	GSBRNA2T00125807001	BnaC01g24920D	chrC01	20094433	20094971	chrC01:20094433-20094971
	GSBRNA2T00125809001	BnaC01g24930D	chrC01	20130638	20131207	chrC01:20130638-20131207	AT2G26975.1	Ctr copper transporter family
	GSBRNA2T00125810001	BnaC01g24940D	chrC01	20135472	20137080	chrC01:20135472-20137080	AT1G55535.2	unknown protein
	GSBRNA2T00125811001	BnaC01g24950D	chrC01	20140304	20142234	chrC01:20140304-20142234	AT1G12760.1	Zinc finger, C3HC4 type (RING finger) family protein
	GSBRNA2T00125818001	BnaC01g24960D	chrC01	20168904	20169066	chrC01:20168904-20169066	AT1G72440.1	embryo sac development arrest 25 (EDA25)
	GSBRNA2T00125819001	BnaC01g24970D	chrC01	20170565	20171121	chrC01:20170565-20171121	AT5G52200.1	phosphoprotein phosphatase inhibitors
	GSBRNA2T00125820001	BnaC01g24980D	chrC01	20179703	20180542	chrC01:20179703-20180542
	GSBRNA2T00125821001	BnaC01g24990D	chrC01	20182765	20183561	chrC01:20182765-20183561	AT2G37990.1	ribosome biogenesis regulatory protein (RRS1) family protein
	GSBRNA2T00125822001	BnaC01g25000D	chrC01	20185714	20187867	chrC01:20185714-20187867	AT5G62700.1	tubulin beta chain 3 (TUB3)
	GSBRNA2T00125824001	BnaC01g25010D	chrC01	20204220	20205278	chrC01:20204220-20205278
	GSBRNA2T00125826001	BnaC01g25020D	chrC01	20207063	20207729	chrC01:20207063-20207729	AT1G36380.1	unknown protein
	GSBRNA2T00125828001	BnaC01g25030D	chrC01	20233502	20236175	chrC01:20233502-20236175	AT3G47040.1	Glycosyl hydrolase family protein
	GSBRNA2T00125841001	BnaC01g25040D	chrC01	20328326	20331474	chrC01:20328326-20331474
	GSBRNA2T00125844001	BnaC01g25050D	chrC01	20349901	20352597	chrC01:20349901-20352597	AT4G29090.1	Ribonuclease H-like superfamily protein
	GSBRNA2T00125846001	BnaC01g25060D	chrC01	20361300	20363011	chrC01:20361300-20363011	AT2G16365.2	F-box family protein
	GSBRNA2T00125847001	BnaC01g25070D	chrC01	20369286	20369819	chrC01:20369286-20369819
	GSBRNA2T00125848001	BnaC01g25080D	chrC01	20370443	20371183	chrC01:20370443-20371183	AT4G16360.3	5'-AMP-activated protein kinase beta-2 subunit protein
	GSBRNA2T00125849001	BnaC01g25090D	chrC01	20371355	20372161	chrC01:20371355-20372161	AT4G15900.1	pleiotropic regulatory locus 1 (PRL1)
	GSBRNA2T00125851001	BnaC01g25100D	chrC01	20392537	20393759	chrC01:20392537-20393759	AT3G47400.1	Plant invertase/pectin methylesterase inhibitor superfamily
	GSBRNA2T00125856001	BnaC01g25110D	chrC01	20436446	20437360	chrC01:20436446-20437360
	GSBRNA2T00125859001	BnaC01g25120D	chrC01	20568512	20572099	chrC01:20568512-20572099	AT3G47730.1	ATP-binding cassette A2 (ABCA2)
	GSBRNA2T00125862001	BnaC01g25130D	chrC01	20579881	20580999	chrC01:20579881-20580999	AT3G47730.1	ATP-binding cassette A2 (ABCA2)
	GSBRNA2T00125863001	BnaC01g25140D	chrC01	20593104	20594486	chrC01:20593104-20594486	AT3G47740.1	ABC2 homolog 2 (ATH2)
	GSBRNA2T00125864001	BnaC01g25150D	chrC01	20594563	20594934	chrC01:20594563-20594934
	GSBRNA2T00125865001	BnaC01g25160D	chrC01	20594995	20601540	chrC01:20594995-20601540	AT3G47740.1	ABC2 homolog 2 (ATH2)
	GSBRNA2T00125867001	BnaC01g25170D	chrC01	20605623	20606707	chrC01:20605623-20606707	AT3G47760.1	ABC2 homolog 4 (ATH4)
	GSBRNA2T00125868001	BnaC01g25180D	chrC01	20611865	20612515	chrC01:20611865-20612515	AT3G47760.1	ABC2 homolog 4 (ATH4)
	GSBRNA2T00125871001	BnaC01g25190D	chrC01	20621568	20626864	chrC01:20621568-20626864	AT3G47780.1	ABC2 homolog 6 (ATH6)
	GSBRNA2T00125872001	BnaC01g25200D	chrC01	20633595	20635025	chrC01:20633595-20635025	AT4G01030.1	pentatricopeptide (PPR) repeat-containing protein
	GSBRNA2T00125873001	BnaC01g25210D	chrC01	20638680	20639199	chrC01:20638680-20639199	AT3G51980.1	ARM repeat superfamily protein
	GSBRNA2T00125874001	BnaC01g25220D	chrC01	20646230	20647560	chrC01:20646230-20647560	AT3G47830.1	DNA glycosylase superfamily protein
	GSBRNA2T00125880001	BnaC01g25230D	chrC01	20754090	20754468	chrC01:20754090-20754468	AT3G47910.2	Ubiquitin carboxyl-terminal hydrolase-related protein
	GSBRNA2T00125881001	BnaC01g25240D	chrC01	20754526	20755754	chrC01:20754526-20755754	AT3G47910.1	Ubiquitin carboxyl-terminal hydrolase-related protein
	GSBRNA2T00125882001	BnaC01g25250D	chrC01	20756009	20757506	chrC01:20756009-20757506	AT3G47940.1	DNAJ heat shock family protein
	GSBRNA2T00125883001	BnaC01g25260D	chrC01	20767904	20769055	chrC01:20767904-20769055	AT1G27210.1	ARM repeat superfamily protein
	GSBRNA2T00125886001	BnaC01g25270D	chrC01	20776004	20776534	chrC01:20776004-20776534	AT1G27210.1	ARM repeat superfamily protein
	GSBRNA2T00125887001	BnaC01g25280D	chrC01	20790662	20793283	chrC01:20790662-20793283	AT3G47960.1	Major facilitator superfamily protein
	GSBRNA2T00125890001	BnaC01g25290D	chrC01	20804801	20805474	chrC01:20804801-20805474
	GSBRNA2T00125891001	BnaC01g25300D	chrC01	20810460	20810724	chrC01:20810460-20810724	AT1G52950.1	Nucleic acid-binding, OB-fold-like protein
	GSBRNA2T00125892001	BnaC01g25310D	chrC01	20820874	20822482	chrC01:20820874-20822482	AT1G52260.1	PDI-like 1-5 (PDIL1-5)
	GSBRNA2T00125893001	BnaC01g25320D	chrC01	20824306	20825617	chrC01:20824306-20825617	AT3G47980.1	Integral membrane HPP family protein
	GSBRNA2T00125894001	BnaC01g25330D	chrC01	20825981	20828116	chrC01:20825981-20828116	AT3G47980.1	Integral membrane HPP family protein
	GSBRNA2T00125895001	BnaC01g25340D	chrC01	20831385	20833963	chrC01:20831385-20833963	AT3G47990.1	SUGAR-INSENSITIVE 3 (SIS3)
	GSBRNA2T00125896001	BnaC01g25350D	chrC01	20838455	20838689	chrC01:20838455-20838689
	GSBRNA2T00125903001	BnaC01g25360D	chrC01	20916521	20916839	chrC01:20916521-20916839
	GSBRNA2T00125906001	BnaC01g25370D	chrC01	20922886	20923522	chrC01:20922886-20923522	AT1G27700.1	Syntaxin/t-SNARE family protein
	GSBRNA2T00125907001	BnaC01g25380D	chrC01	20924298	20926266	chrC01:20924298-20926266	AT3G48560.1	chlorsulfuron/imidazolinone resistant 1 (CSR1)
	GSBRNA2T00125908001	BnaC01g25390D	chrC01	20939402	20939723	chrC01:20939402-20939723
	GSBRNA2T00125909001	BnaC01g25400D	chrC01	20939780	20940038	chrC01:20939780-20940038	AT2G07760.1	Zinc knuckle (CCHC-type) family protein
qVc.C01-4 24,407,771- 25,407,771	GSBRNA2T00001776001	BnaC01g27090D	chrC01	24408586	24410902	chrC01:24408586-24410902	ATMG00730.1	cytochrome c oxidase subunit 3 (COX3)
	GSBRNA2T00001777001	BnaC01g27100D	chrC01	24411221	24412682	chrC01:24411221-24412682
	GSBRNA2T00001781001	BnaC01g27110D	chrC01	24420235	24421679	chrC01:24420235-24421679	AT2G07815.1	BEST Arabidopsis thaliana protein match is: cytochrome C biogenesis 452 (TAIR:ATMG00180.1)
	GSBRNA2T00001782001	BnaC01g27120D	chrC01	24421747	24422816	chrC01:24421747-24422816
	GSBRNA2T00001783001	BnaC01g27130D	chrC01	24422869	24424032	chrC01:24422869-24424032	ATMG00180.1	cytochrome C biogenesis 452 (CCB452)
	GSBRNA2T00001785001	BnaC01g27140D	chrC01	24426836	24428095	chrC01:24426836-24428095	ATMG00520.1	MATR
	GSBRNA2T00001788001	BnaC01g27150D	chrC01	24429428	24431884	chrC01:24429428-24431884	AT2G07676.1	unknown protein
	GSBRNA2T00067063001	BnaC01g27160D	chrC01	24486544	24489656	chrC01:24486544-24489656	AT1G55050.2	unknown protein
	GSBRNA2T00067064001	BnaC01g27170D	chrC01	24497613	24500866	chrC01:24497613-24500866	AT1G56230.1	Protein of unknown function (DUF1399)
	GSBRNA2T00067065001	BnaC01g27180D	chrC01	24504571	24505902	chrC01:24504571-24505902	AT5G28235.1	Ulp1 protease family protein
	GSBRNA2T00067071001	BnaC01g27190D	chrC01	24524003	24525039	chrC01:24524003-24525039	AT1G56250.1	phloem protein 2-B14 (PP2-B14)
	GSBRNA2T00067073001	BnaC01g27200D	chrC01	24537182	24538398	chrC01:24537182-24538398
	GSBRNA2T00067074001	BnaC01g27210D	chrC01	24540970	24547682	chrC01:24540970-24547682	AT3G58010.1	plastoglobulin 34kD (PGL34)
	GSBRNA2T00067075001	BnaC01g27220D	chrC01	24560094	24560966	chrC01:24560094-24560966
	GSBRNA2T00067078001	BnaC01g27230D	chrC01	24571745	24572142	chrC01:24571745-24572142	AT5G57030.1	LUTEIN DEFICIENT 2 (LUT2)
	GSBRNA2T00067079001	BnaC01g27240D	chrC01	24572432	24572685	chrC01:24572432-24572685
	GSBRNA2T00067080001	BnaC01g27250D	chrC01	24579480	24580944	chrC01:24579480-24580944	AT1G56260.1	unknown protein
	GSBRNA2T00067081001	BnaC01g27260D	chrC01	24583776	24584455	chrC01:24583776-24584455
	GSBRNA2T00067083001	BnaC01g27270D	chrC01	24592920	24594379	chrC01:24592920-24594379	AT1G56300.1	Chaperone DnaJ-domain superfamily protein
	GSBRNA2T00067086001	BnaC01g27280D	chrC01	24618181	24619349	chrC01:24618181-24619349	AT1G56330.1	secretion-associated RAS 1B (SAR1B)
	GSBRNA2T00067093001	BnaC01g27290D	chrC01	24710234	24711403	chrC01:24710234-24711403	AT1G56430.1	nicotianamine synthase 4 (NAS4)
	GSBRNA2T00067095001	BnaC01g27300D	chrC01	24724758	24727511	chrC01:24724758-24727511	AT1G56440.2	Tetratricopeptide repeat (TPR)-like superfamily protein
	GSBRNA2T00067096001	BnaC01g27310D	chrC01	24727719	24729721	chrC01:24727719-24729721	AT1G56450.1	20S proteasome beta subunit G1 (PBG1)
	GSBRNA2T00067097001	BnaC01g27320D	chrC01	24731703	24734720	chrC01:24731703-24734720	AT1G56460.1	HIT zinc finger
	GSBRNA2T00050438001	BnaC01g27330D	chrC01	24844855	24845155	chrC01:24844855-24845155	AT5G15000.1	FUNCTIONS IN: molecular_function unknown
	GSBRNA2T00050440001	BnaC01g27340D	chrC01	24876183	24882550	chrC01:24876183-24882550	AT3G42170.1	BED zinc finger
	GSBRNA2T00050441001	BnaC01g27350D	chrC01	24883234	24884312	chrC01:24883234-24884312	AT4G15093.1	catalytic LigB subunit of aromatic ring-opening dioxygenase family
	GSBRNA2T00050446001	BnaC01g27360D	chrC01	24948786	24949221	chrC01:24948786-24949221
	GSBRNA2T00050448001	BnaC01g27370D	chrC01	24954781	24955041	chrC01:24954781-24955041	AT1G57550.1	Low temperature and salt responsive protein family
	GSBRNA2T00050450001	BnaC01g27380D	chrC01	25024304	25025023	chrC01:25024304-25025023	AT1G55340.1	Protein of unknown function (DUF1639)
	GSBRNA2T00050451001	BnaC01g27390D	chrC01	25025108	25025165	chrC01:25025108-25025165
	GSBRNA2T00050452001	BnaC01g27400D	chrC01	25025877	25026099	chrC01:25025877-25026099
	GSBRNA2T00050453001	BnaC01g27410D	chrC01	25029298	25030885	chrC01:25029298-25030885	AT5G61680.1	Pectin lyase-like superfamily protein
	GSBRNA2T00050456001	BnaC01g27420D	chrC01	25043590	25046858	chrC01:25043590-25046858	AT5G61700.1	ABC2 homolog 16 (ATH16)
	GSBRNA2T00050458001	BnaC01g27430D	chrC01	25060713	25061545	chrC01:25060713-25061545	AT4G29090.1	Ribonuclease H-like superfamily protein
	GSBRNA2T00050459001	BnaC01g27440D	chrC01	25064446	25065708	chrC01:25064446-25065708	AT1G57610.2	Protein of unknown function (DUF607)
	GSBRNA2T00050460001	BnaC01g27450D	chrC01	25094327	25096502	chrC01:25094327-25096502	AT1G57620.1	emp24/gp25L/p24 family/GOLD family protein
	GSBRNA2T00050462001	BnaC01g27460D	chrC01	25109715	25112313	chrC01:25109715-25112313	AT5G13010.1	embryo defective 3011 (EMB3011)
	GSBRNA2T00050465001	BnaC01g27470D	chrC01	25122954	25123264	chrC01:25122954-25123264
	GSBRNA2T00050466001	BnaC01g27480D	chrC01	25123322	25124081	chrC01:25123322-25124081	AT4G34150.1	Calcium-dependent lipid-binding (CaLB domain) family protein
	GSBRNA2T00050467001	BnaC01g27490D	chrC01	25127936	25129119	chrC01:25127936-25129119	AT2G03300.1	Toll-Interleukin-Resistance (TIR) domain family protein
	GSBRNA2T00050470001	BnaC01g27500D	chrC01	25172104	25173660	chrC01:25172104-25173660	AT1G57790.1	F-box family protein
	GSBRNA2T00050471001	BnaC01g27510D	chrC01	25173801	25176087	chrC01:25173801-25176087	AT3G28480.1	Oxoglutarate/iron-dependent oxygenase
	GSBRNA2T00050472001	BnaC01g27520D	chrC01	25186329	25186671	chrC01:25186329-25186671
	GSBRNA2T00050473001	BnaC01g27530D	chrC01	25187667	25188027	chrC01:25187667-25188027	AT5G02930.1	F-box/RNI-like superfamily protein
	GSBRNA2T00050475001	BnaC01g27540D	chrC01	25191541	25192697	chrC01:25191541-25192697	AT4G20790.1	Leucine-rich repeat protein kinase family protein
	GSBRNA2T00050476001	BnaC01g27550D	chrC01	25196448	25197136	chrC01:25196448-25197136
	GSBRNA2T00050477001	BnaC01g27560D	chrC01	25202567	25205826	chrC01:25202567-25205826	AT1G57700.1	Protein kinase superfamily protein
	GSBRNA2T00050478001	BnaC01g27570D	chrC01	25208019	25210073	chrC01:25208019-25210073	AT1G57680.2	FUNCTIONS IN: molecular_function unknown
	GSBRNA2T00050480001	BnaC01g27580D	chrC01	25217952	25218225	chrC01:25217952-25218225
	GSBRNA2T00050482001	BnaC01g27590D	chrC01	25232230	25232722	chrC01:25232230-25232722	AT5G02490.1	Heat shock protein 70 (Hsp 70) family protein
	GSBRNA2T00050483001	BnaC01g27600D	chrC01	25232798	25234843	chrC01:25232798-25234843	AT5G02500.1	heat shock cognate protein 70-1 (HSC70-1)
	GSBRNA2T00050485001	BnaC01g27610D	chrC01	25240466	25242035	chrC01:25240466-25242035	AT1G57990.1	purine permease 18 (PUP18)
	GSBRNA2T00050486001	BnaC01g27620D	chrC01	25250455	25253417	chrC01:25250455-25253417	AT1G10410.1	Protein of unknown function (DUF1336)
	GSBRNA2T00050487001	BnaC01g27630D	chrC01	25254065	25254676	chrC01:25254065-25254676	AT1G10290.1	dynamin-like protein 6 (ADL6)
	GSBRNA2T00050488001	BnaC01g27640D	chrC01	25255262	25256519	chrC01:25255262-25256519	AT1G10280.1	Core-2/I-branching beta-1,6-N-acetylglucosaminyltransferase family protein
	GSBRNA2T00050490001	BnaC01g27650D	chrC01	25269031	25269094	chrC01:25269031-25269094
	GSBRNA2T00050491001	BnaC01g27660D	chrC01	25269377	25270986	chrC01:25269377-25270986	AT1G10360.1	glutathione S-transferase TAU 18 (GSTU18)
	GSBRNA2T00086312001	BnaC01g27670D	chrC01	25290428	25293422	chrC01:25290428-25293422	AT1G58080.1	ATP phosphoribosyl transferase 1 (ATP-PRT1)
	GSBRNA2T00086315001	BnaC01g27680D	chrC01	25307175	25309638	chrC01:25307175-25309638	AT1G58110.2	Basic-leucine zipper (bZIP) transcription factor family protein
	GSBRNA2T00086316001	BnaC01g27690D	chrC01	25313085	25315471	chrC01:25313085-25315471	AT1G14800.1	Nucleic acid-binding, OB-fold-like protein
	GSBRNA2T00086319001	BnaC01g27700D	chrC01	25344332	25344579	chrC01:25344332-25344579
	GSBRNA2T00086320001	BnaC01g27710D	chrC01	25347034	25348589	chrC01:25347034-25348589	AT1G58120.1	BEST Arabidopsis thaliana protein match is: methyltransferases (TAIR:AT5G01710.1)
	GSBRNA2T00086321001	BnaC01g27720D	chrC01	25354073	25354477	chrC01:25354073-25354477	AT4G02930.1	GTP binding Elongation factor Tu family protein
	GSBRNA2T00086322001	BnaC01g27730D	chrC01	25357108	25359122	chrC01:25357108-25359122
	GSBRNA2T00086323001	BnaC01g27740D	chrC01	25359879	25362591	chrC01:25359879-25362591
	GSBRNA2T00086326001	BnaC01g27750D	chrC01	25370262	25372118	chrC01:25370262-25372118	AT1G58180.4	beta carbonic anhydrase 6 (BCA6)
	GSBRNA2T00086327001	BnaC01g27760D	chrC01	25377475	25380227	chrC01:25377475-25380227	AT1G58190.1	receptor like protein 9 (RLP9)
	GSBRNA2T00086328001	BnaC01g27770D	chrC01	25380546	25380690	chrC01:25380546-25380690	AT1G58190.2	receptor like protein 9 (RLP9)
	GSBRNA2T00086329001	BnaC01g27780D	chrC01	25382605	25383031	chrC01:25382605-25383031	AT1G58190.2	receptor like protein 9 (RLP9)
	GSBRNA2T00086332001	BnaC01g27790D	chrC01	25384747	25389212	chrC01:25384747-25389212	AT1G58200.2	MSCS-like 3 (MSL3)
qVc.C01-5 31,668,263- 32,668,263	GSBRNA2T00038280001	BnaC01g32420D	chrC01	31715319	31716597	chrC01:31715319-31716597	AT3G20820.1	Leucine-rich repeat (LRR) family protein
	GSBRNA2T00038281001	BnaC01g32430D	chrC01	31721658	31722484	chrC01:31721658-31722484
	GSBRNA2T00038283001	BnaC01g32440D	chrC01	31739627	31741631	chrC01:31739627-31741631	AT3G20800.1	Cell differentiation, Rcd1-like protein
	GSBRNA2T00038284001	BnaC01g32450D	chrC01	31741711	31743179	chrC01:31741711-31743179	AT3G20790.1	NAD(P)-binding Rossmann-fold superfamily protein
	GSBRNA2T00038285001	BnaC01g32460D	chrC01	31744454	31747102	chrC01:31744454-31747102	AT3G20770.1	ETHYLENE-INSENSITIVE3 (EIN3)
	GSBRNA2T00038287001	BnaC01g32470D	chrC01	31763139	31763346	chrC01:31763139-31763346
	GSBRNA2T00038289001	BnaC01g32480D	chrC01	31770538	31770786	chrC01:31770538-31770786
	GSBRNA2T00038290001	BnaC01g32490D	chrC01	31775474	31777046	chrC01:31775474-31777046	AT3G20750.1	GATA transcription factor 29 (GATA29)
	GSBRNA2T00038293001	BnaC01g32500D	chrC01	31800662	31803177	chrC01:31800662-31803177	AT3G20740.1	FERTILIZATION-INDEPENDENT ENDOSPERM (FIE)
	GSBRNA2T00038294001	BnaC01g32510D	chrC01	31803385	31805175	chrC01:31803385-31805175	AT3G20730.1	Tetratricopeptide repeat (TPR)-like superfamily protein
	GSBRNA2T00038295001	BnaC01g32520D	chrC01	31805245	31812751	chrC01:31805245-31812751	AT3G20720.2	unknown protein
	GSBRNA2T00038297001	BnaC01g32530D	chrC01	31822581	31828085	chrC01:31822581-31828085	AT3G49510.1	F-box family protein
	GSBRNA2T00038298001	BnaC01g32540D	chrC01	31829004	31829199	chrC01:31829004-31829199
	GSBRNA2T00095861001	BnaC01g32550D	chrC01	31833141	31833852	chrC01:31833141-31833852	AT3G20390.1	endoribonuclease L-PSP family protein
	GSBRNA2T00095862001	BnaC01g32560D	chrC01	31834449	31834854	chrC01:31834449-31834854	AT3G20390.1	endoribonuclease L-PSP family protein
	GSBRNA2T00095864001	BnaC01g32570D	chrC01	31837404	31838868	chrC01:31837404-31838868	AT3G20390.1	endoribonuclease L-PSP family protein
	GSBRNA2T00095865001	BnaC01g32580D	chrC01	31839391	31841360	chrC01:31839391-31841360	AT3G20370.1	TRAF-like family protein
	GSBRNA2T00095866001	BnaC01g32590D	chrC01	31841911	31843983	chrC01:31841911-31843983	AT3G20370.1	TRAF-like family protein
	GSBRNA2T00095868001	BnaC01g32600D	chrC01	31852969	31853305	chrC01:31852969-31853305	AT3G20340.1	FUNCTIONS IN: molecular_function unknown
	GSBRNA2T00095869001	BnaC01g32610D	chrC01	31854095	31856151	chrC01:31854095-31856151	AT3G20330.1	PYRIMIDINE B (PYRB)
	GSBRNA2T00095870001	BnaC01g32620D	chrC01	31856290	31856967	chrC01:31856290-31856967	AT3G20320.1	trigalactosyldiacylglycerol2 (TGD2)
	GSBRNA2T00095871001	BnaC01g32630D	chrC01	31857063	31858023	chrC01:31857063-31858023	AT3G20320.1	trigalactosyldiacylglycerol2 (TGD2)
	GSBRNA2T00095873001	BnaC01g32640D	chrC01	31869546	31871842	chrC01:31869546-31871842	AT3G20300.1	Protein of unknown function (DUF3537)
	GSBRNA2T00095874001	BnaC01g32650D	chrC01	31872702	31876494	chrC01:31872702-31876494	AT3G20290.2	EPS15 homology domain 1 (EHD1)
	GSBRNA2T00095875001	BnaC01g32660D	chrC01	31877185	31878223	chrC01:31877185-31878223
	GSBRNA2T00095876001	BnaC01g32670D	chrC01	31878312	31878637	chrC01:31878312-31878637	AT3G20250.1	pumilio 5 (PUM5)
	GSBRNA2T00095878001	BnaC01g32680D	chrC01	31889505	31893041	chrC01:31889505-31893041	AT3G20290.2	EPS15 homology domain 1 (EHD1)
	GSBRNA2T00095879001	BnaC01g32690D	chrC01	31893780	31899120	chrC01:31893780-31899120
	GSBRNA2T00095880001	BnaC01g32700D	chrC01	31899184	31901267	chrC01:31899184-31901267
	GSBRNA2T00095881001	BnaC01g32710D	chrC01	31901355	31901864	chrC01:31901355-31901864	AT3G20250.1	pumilio 5 (PUM5)
	GSBRNA2T00095884001	BnaC01g32720D	chrC01	31932544	31933343	chrC01:31932544-31933343	AT3G20210.1	delta vacuolar processing enzyme (DELTA-VPE)
	GSBRNA2T00095885001	BnaC01g32730D	chrC01	31933523	31934086	chrC01:31933523-31934086
	GSBRNA2T00054382001	BnaC01g32740D	chrC01	31948502	31951671	chrC01:31948502-31951671	AT3G20190.1	Leucine-rich repeat protein kinase family protein
	GSBRNA2T00054381001	BnaC01g32750D	chrC01	31968883	31969834	chrC01:31968883-31969834	AT3G20160.1	Terpenoid synthases superfamily protein
	GSBRNA2T00054378001	BnaC01g32760D	chrC01	31983686	31984397	chrC01:31983686-31984397	AT5G19270.1	unknown protein
	GSBRNA2T00054377001	BnaC01g32770D	chrC01	31988985	31990929	chrC01:31988985-31990929
	GSBRNA2T00054376001	BnaC01g32780D	chrC01	32017661	32018139	chrC01:32017661-32018139
	GSBRNA2T00054375001	BnaC01g32790D	chrC01	32025701	32026069	chrC01:32025701-32026069
	GSBRNA2T00054374001	BnaC01g32800D	chrC01	32038103	32039653	chrC01:32038103-32039653	AT3G20060.1	ubiquitin-conjugating enzyme19 (UBC19)
	GSBRNA2T00054373001	BnaC01g32810D	chrC01	32039800	32043934	chrC01:32039800-32043934	AT3G20050.1	T-complex protein 1 alpha subunit (TCP-1)
	GSBRNA2T00054372001	BnaC01g32820D	chrC01	32043996	32051289	chrC01:32043996-32051289	AT3G20020.1	protein arginine methyltransferase 6 (PRMT6)
	GSBRNA2T00054370001	BnaC01g32830D	chrC01	32052822	32055544	chrC01:32052822-32055544	AT3G20020.2	protein arginine methyltransferase 6 (PRMT6)
	GSBRNA2T00054369001	BnaC01g32840D	chrC01	32055704	32062625	chrC01:32055704-32062625	AT1G50410.1	SNF2 domain-containing protein / helicase domain-containing protein / zinc finger protein-related
	GSBRNA2T00054368001	BnaC01g32850D	chrC01	32063866	32076422	chrC01:32063866-32076422	AT3G20000.1	translocase of the outer mitochondrial membrane 40 (TOM40)
	GSBRNA2T00054367001	BnaC01g32860D	chrC01	32077547	32079683	chrC01:32077547-32079683	AT3G19990.1	unknown protein
	GSBRNA2T00054366001	BnaC01g32870D	chrC01	32089178	32092252	chrC01:32089178-32092252	AT3G19980.1	flower-specific, phytochrome-associated protein phosphatase 3 (FYPP3)
	GSBRNA2T00054365001	BnaC01g32880D	chrC01	32093071	32095454	chrC01:32093071-32095454	AT3G19950.1	RING/U-box superfamily protein
	GSBRNA2T00054364001	BnaC01g32890D	chrC01	32098301	32098686	chrC01:32098301-32098686	AT2G22010.2	related to KPC1 (RKP)
	GSBRNA2T00054363001	BnaC01g32900D	chrC01	32101276	32101744	chrC01:32101276-32101744	AT3G19940.1	Major facilitator superfamily protein
	GSBRNA2T00054359001	BnaC01g32910D	chrC01	32117920	32120031	chrC01:32117920-32120031	AT3G19940.1	Major facilitator superfamily protein
	GSBRNA2T00054357001	BnaC01g32920D	chrC01	32141729	32143040	chrC01:32141729-32143040	AT3G19940.1	Major facilitator superfamily protein
	GSBRNA2T00054355001	BnaC01g32930D	chrC01	32166010	32168121	chrC01:32166010-32168121	AT3G19940.1	Major facilitator superfamily protein
	GSBRNA2T00054354001	BnaC01g32940D	chrC01	32169350	32171541	chrC01:32169350-32171541	AT3G19930.1	sugar transporter 4 (STP4)
	GSBRNA2T00054352001	BnaC01g32950D	chrC01	32176403	32177394	chrC01:32176403-32177394
	GSBRNA2T00054351001	BnaC01g32960D	chrC01	32177456	32180332	chrC01:32177456-32180332	AT3G19910.1	RING/U-box superfamily protein
	GSBRNA2T00054350001	BnaC01g32970D	chrC01	32185821	32189323	chrC01:32185821-32189323	AT3G19895.1	RING/U-box superfamily protein
	GSBRNA2T00054347001	BnaC01g32980D	chrC01	32214299	32215013	chrC01:32214299-32215013	AT5G19270.1	unknown protein
	GSBRNA2T00054337001	BnaC01g32990D	chrC01	32286602	32289634	chrC01:32286602-32289634	AT3G19850.1	Phototropic-responsive NPH3 family protein
	GSBRNA2T00054329001	BnaC01g33000D	chrC01	32303124	32304936	chrC01:32303124-32304936	AT5G50960.1	nucleotide binding protein 35 (NBP35)
	GSBRNA2T00054328001	BnaC01g33010D	chrC01	32311829	32313895	chrC01:32311829-32313895	AT3G19860.2	basic Helix-Loop-Helix 121 (bHLH121)
	GSBRNA2T00054327001	BnaC01g33020D	chrC01	32314679	32318465	chrC01:32314679-32318465	AT3G19870.1	unknown protein
	GSBRNA2T00054326001	BnaC01g33030D	chrC01	32319138	32320413	chrC01:32319138-32320413	AT3G20030.1	F-box and associated interaction domains-containing protein
	GSBRNA2T00054323001	BnaC01g33040D	chrC01	32334331	32334876	chrC01:32334331-32334876	AT3G19830.2	NTMC2T5.2
	GSBRNA2T00054322001	BnaC01g33050D	chrC01	32334930	32335433	chrC01:32334930-32335433
	GSBRNA2T00054321001	BnaC01g33060D	chrC01	32335495	32337398	chrC01:32335495-32337398	AT3G19830.2	NTMC2T5.2
	GSBRNA2T00054319001	BnaC01g33070D	chrC01	32342970	32345799	chrC01:32342970-32345799	AT3G19820.3	DWARF 1 (DWF1)
	GSBRNA2T00054318001	BnaC01g33080D	chrC01	32346480	32347730	chrC01:32346480-32347730	AT3G19800.1	Protein of unknown function (DUF177)
	GSBRNA2T00054317001	BnaC01g33090D	chrC01	32348249	32350890	chrC01:32348249-32350890	AT3G19760.1	eukaryotic initiation factor 4A-III (EIF4A-III)
	GSBRNA2T00054316001	BnaC01g33100D	chrC01	32351052	32357937	chrC01:32351052-32357937	AT3G19740.1	P-loop containing nucleoside triphosphate hydrolases superfamily protein
	GSBRNA2T00054315001	BnaC01g33110D	chrC01	32358708	32363599	chrC01:32358708-32363599	AT3G19720.1	ACCUMULATION AND REPLICATION OF CHLOROPLAST 5 (ARC5)
	GSBRNA2T00054313001	BnaC01g33120D	chrC01	32373572	32374858	chrC01:32373572-32374858	AT2G07760.1	Zinc knuckle (CCHC-type) family protein
	GSBRNA2T00101161001	BnaC01g33130D	chrC01	32379715	32389378	chrC01:32379715-32389378	AT3G19720.1	ACCUMULATION AND REPLICATION OF CHLOROPLAST 5 (ARC5)
	GSBRNA2T00101162001	BnaC01g33140D	chrC01	32389933	32392937	chrC01:32389933-32392937	AT3G19700.1	HAIKU2 (IKU2)
	GSBRNA2T00101163001	BnaC01g33150D	chrC01	32394230	32395637	chrC01:32394230-32395637	AT3G19680.1	Protein of unknown function (DUF1005)
	GSBRNA2T00101164001	BnaC01g33160D	chrC01	32398779	32398887	chrC01:32398779-32398887
	GSBRNA2T00101165001	BnaC01g33170D	chrC01	32398954	32399149	chrC01:32398954-32399149	AT5G62300.2	Ribosomal protein S10p/S20e family protein
	GSBRNA2T00101166001	BnaC01g33180D	chrC01	32400455	32401730	chrC01:32400455-32401730	AT5G60440.1	AGAMOUS-like 62 (AGL62)
	GSBRNA2T00101167001	BnaC01g33190D	chrC01	32408395	32408716	chrC01:32408395-32408716
	GSBRNA2T00101168001	BnaC01g33200D	chrC01	32418654	32418798	chrC01:32418654-32418798	AT3G19660.1	unknown protein
	GSBRNA2T00101169001	BnaC01g33210D	chrC01	32419636	32419735	chrC01:32419636-32419735
	GSBRNA2T00101170001	BnaC01g33220D	chrC01	32419963	32422178	chrC01:32419963-32422178	AT3G19640.1	magnesium transporter 4 (MGT4)
	GSBRNA2T00101171001	BnaC01g33230D	chrC01	32422968	32426475	chrC01:32422968-32426475	AT4G04650.1	RNA-directed DNA polymerase (reverse transcriptase)-related family protein
	GSBRNA2T00101172001	BnaC01g33240D	chrC01	32427633	32427936	chrC01:32427633-32427936	AT3G19615.1	unknown protein
	GSBRNA2T00101179001	BnaC01g33250D	chrC01	32441007	32441898	chrC01:32441007-32441898	AT3G19595.1	Haloacid dehalogenase-like hydrolase (HAD) superfamily protein
	GSBRNA2T00101180001	BnaC01g33260D	chrC01	32442048	32444851	chrC01:32442048-32444851	AT3G19590.1	BUB (BUDDING UNINHIBITED BY BENZYMIDAZOL) 3.1 (BUB3.1)
	GSBRNA2T00101181001	BnaC01g33270D	chrC01	32451264	32452050	chrC01:32451264-32452050	AT3G19580.2	zinc-finger protein 2 (ZF2)
	GSBRNA2T00101182001	BnaC01g33280D	chrC01	32458279	32461133	chrC01:32458279-32461133	AT3G19570.2	Family of unknown function (DUF566)
	GSBRNA2T00101185001	BnaC01g33290D	chrC01	32472930	32473882	chrC01:32472930-32473882	AT3G19550.1	unknown protein
	GSBRNA2T00101187001	BnaC01g33300D	chrC01	32481627	32482623	chrC01:32481627-32482623	AT5G47390.1	myb-like transcription factor family protein
	GSBRNA2T00101190001	BnaC01g33310D	chrC01	32525725	32527180	chrC01:32525725-32527180	AT3G19540.1	Protein of unknown function (DUF620)
	GSBRNA2T00101194001	BnaC01g33320D	chrC01	32535686	32536905	chrC01:32535686-32536905
	GSBRNA2T00101201001	BnaC01g33330D	chrC01	32545492	32548807	chrC01:32545492-32548807	AT3G19510.1	HAT3.1
	GSBRNA2T00101202001	BnaC01g33340D	chrC01	32549085	32549766	chrC01:32549085-32549766	AT3G19508.1	unknown protein
	GSBRNA2T00101203001	BnaC01g33350D	chrC01	32551069	32552733	chrC01:32551069-32552733	AT3G19500.1	basic helix-loop-helix (bHLH) DNA-binding superfamily protein
	GSBRNA2T00101204001	BnaC01g33360D	chrC01	32555674	32555962	chrC01:32555674-32555962	AT5G47300.1	F-box and associated interaction domains-containing protein
	GSBRNA2T00101206001	BnaC01g33370D	chrC01	32563178	32564266	chrC01:32563178-32564266	AT4G09870.1	F-box and associated interaction domains-containing protein
	GSBRNA2T00101207001	BnaC01g33380D	chrC01	32568204	32568687	chrC01:32568204-32568687
	GSBRNA2T00101208001	BnaC01g33390D	chrC01	32573362	32575850	chrC01:32573362-32575850	AT3G19430.1	late embryogenesis abundant protein-related / LEA protein-related
	GSBRNA2T00101209001	BnaC01g33400D	chrC01	32576968	32580906	chrC01:32576968-32580906	AT3G19420.1	PTEN 2 (PEN2)
	GSBRNA2T00101210001	BnaC01g33410D	chrC01	32581576	32582265	chrC01:32581576-32582265	AT5G09920.1	NRPB4
	GSBRNA2T00101211001	BnaC01g33420D	chrC01	32582351	32583153	chrC01:32582351-32583153
	GSBRNA2T00101214001	BnaC01g33430D	chrC01	32593409	32595501	chrC01:32593409-32595501	AT3G19390.1	Granulin repeat cysteine protease family protein
	GSBRNA2T00101216001	BnaC01g33440D	chrC01	32601538	32602425	chrC01:32601538-32602425
	GSBRNA2T00101219001	BnaC01g33450D	chrC01	32609548	32610920	chrC01:32609548-32610920	AT1G14800.1	Nucleic acid-binding, OB-fold-like protein
	GSBRNA2T00101220001	BnaC01g33460D	chrC01	32619824	32621013	chrC01:32619824-32621013	AT2G43465.1	RNA-binding ASCH domain protein
	GSBRNA2T00101221001	BnaC01g33470D	chrC01	32621080	32621221	chrC01:32621080-32621221
	GSBRNA2T00101222001	BnaC01g33480D	chrC01	32625573	32626893	chrC01:32625573-32626893	AT3G19400.1	Cysteine proteinases superfamily protein
	GSBRNA2T00101223001	BnaC01g33490D	chrC01	32648883	32650748	chrC01:32648883-32650748	AT3G19390.1	Granulin repeat cysteine protease family protein
	GSBRNA2T00101226001	BnaC01g33500D	chrC01	32668592	32670119	chrC01:32668592-32670119	AT3G19380.1	plant U-box 25 (PUB25)
	GSBRNA2T00101227001	BnaC01g33510D	chrC01	32671025	32672395	chrC01:32671025-32672395	AT3G19360.1	Zinc finger (CCCH-type) family protein
	GSBRNA2T00101232001	BnaC01g33520D	chrC01	32677890	32679021	chrC01:32677890-32679021	AT4G17480.1	alpha/beta-Hydrolases superfamily protein
qVc.C01-6 37,878,354- 38,878,462	GSBRNA2T00018603001	BnaC01g39110D	chrC01	37878158	37879148	chrC01:37878158-37879148	AT2G03750.1	P-loop containing nucleoside triphosphate hydrolases superfamily protein
	GSBRNA2T00018602001	BnaC01g39120D	chrC01	37882713	37883718	chrC01:37882713-37883718	AT2G03750.1	P-loop containing nucleoside triphosphate hydrolases superfamily protein
	GSBRNA2T00018601001	BnaC01g39130D	chrC01	37884212	37885421	chrC01:37884212-37885421	AT3G09300.1	OSBP(oxysterol binding protein)-related protein 3B (ORP3B)
	GSBRNA2T00018600001	BnaC01g39140D	chrC01	37886227	37886749	chrC01:37886227-37886749	AT3G09290.1	telomerase activator1 (TAC1)
	GSBRNA2T00018598001	BnaC01g39150D	chrC01	37892518	37892905	chrC01:37892518-37892905	AT5G44800.1	chromatin remodeling 4 (CHR4)
	GSBRNA2T00018597001	BnaC01g39160D	chrC01	37892994	37902418	chrC01:37892994-37902418	AT5G37030.1	P-loop containing nucleoside triphosphate hydrolases superfamily protein
	GSBRNA2T00018596001	BnaC01g39170D	chrC01	37906815	37907888	chrC01:37906815-37907888	AT3G09270.1	glutathione S-transferase TAU 8 (GSTU8)
	GSBRNA2T00018594001	BnaC01g39180D	chrC01	37912292	37913299	chrC01:37912292-37913299	AT3G09250.1	Nuclear transport factor 2 (NTF2) family protein
	GSBRNA2T00018593001	BnaC01g39190D	chrC01	37917565	37919652	chrC01:37917565-37919652	AT3G09240.1	Protein kinase protein with tetratricopeptide repeat domain
	GSBRNA2T00018590001	BnaC01g39200D	chrC01	37928146	37932475	chrC01:37928146-37932475	AT3G09090.1	DEFECTIVE IN EXINE FORMATION 1 (DEX1)
	GSBRNA2T00018589001	BnaC01g39210D	chrC01	37943166	37946335	chrC01:37943166-37946335	AT3G09070.1	Protein of unknown function (DUF740)
	GSBRNA2T00018588001	BnaC01g39220D	chrC01	37946547	37948154	chrC01:37946547-37948154	AT3G09050.1	unknown protein
	GSBRNA2T00018586001	BnaC01g39230D	chrC01	37950596	37951212	chrC01:37950596-37951212	AT3G09032.1	unknown protein
	GSBRNA2T00018585001	BnaC01g39240D	chrC01	37952776	37953973	chrC01:37952776-37953973	AT3G09020.1	alpha 1,4-glycosyltransferase family protein
	GSBRNA2T00018582001	BnaC01g39250D	chrC01	37962989	37964928	chrC01:37962989-37964928	AT3G09000.1	proline-rich family protein
	GSBRNA2T00018581001	BnaC01g39260D	chrC01	37965463	37967048	chrC01:37965463-37967048	AT3G08980.1	Peptidase S24/S26A/S26B/S26C family protein
	GSBRNA2T00018580001	BnaC01g39270D	chrC01	37972784	37974311	chrC01:37972784-37974311	AT4G33070.1	Thiamine pyrophosphate dependent pyruvate decarboxylase family protein
	GSBRNA2T00018579001	BnaC01g39280D	chrC01	37977519	37979677	chrC01:37977519-37979677	AT3G08910.1	DNAJ heat shock family protein
	GSBRNA2T00018577001	BnaC01g39290D	chrC01	37980438	37981588	chrC01:37980438-37981588	AT3G08880.1	unknown protein
	GSBRNA2T00018576001	BnaC01g39300D	chrC01	37984198	37986346	chrC01:37984198-37986346	AT3G08870.1	Concanavalin A-like lectin protein kinase family protein
	GSBRNA2T00018575001	BnaC01g39310D	chrC01	37989497	37989797	chrC01:37989497-37989797
	GSBRNA2T00018574001	BnaC01g39320D	chrC01	37991577	37994735	chrC01:37991577-37994735	AT3G08790.1	ENTH/VHS/GAT family protein
	GSBRNA2T00018573001	BnaC01g39330D	chrC01	37996060	37998893	chrC01:37996060-37998893	AT3G08760.1	ATSIK
	GSBRNA2T00018571001	BnaC01g39340D	chrC01	38016198	38018269	chrC01:38016198-38018269	AT3G08730.1	protein-serine kinase 1 (PK1)
	GSBRNA2T00018570001	BnaC01g39350D	chrC01	38019615	38021406	chrC01:38019615-38021406	AT3G08720.2	Arabidopsis thaliana protein kinase 19 (ATPK19)
	GSBRNA2T00018568001	BnaC01g39360D	chrC01	38022512	38025275	chrC01:38022512-38025275	AT3G08710.2	thioredoxin H-type 9 (TH9)
	GSBRNA2T00018566001	BnaC01g39370D	chrC01	38053445	38061974	chrC01:38053445-38061974	AT3G08680.2	Leucine-rich repeat protein kinase family protein
	GSBRNA2T00018565001	BnaC01g39380D	chrC01	38062190	38066242	chrC01:38062190-38066242	AT2G13450.1	unknown protein
	GSBRNA2T00018563001	BnaC01g39390D	chrC01	38073066	38075822	chrC01:38073066-38075822	AT3G08650.1	ZIP metal ion transporter family
	GSBRNA2T00018561001	BnaC01g39400D	chrC01	38081534	38084191	chrC01:38081534-38084191
	GSBRNA2T00018560001	BnaC01g39410D	chrC01	38084958	38086595	chrC01:38084958-38086595	AT3G25080.1	Protein of unknown function (DUF626)
	GSBRNA2T00018559001	BnaC01g39420D	chrC01	38086721	38087093	chrC01:38086721-38087093
	GSBRNA2T00018557001	BnaC01g39430D	chrC01	38089156	38089889	chrC01:38089156-38089889	AT3G11130.1	Clathrin, heavy chain
	GSBRNA2T00018556001	BnaC01g39440D	chrC01	38090419	38090920	chrC01:38090419-38090920	AT3G11130.1	Clathrin, heavy chain
	GSBRNA2T00018555001	BnaC01g39450D	chrC01	38094437	38095810	chrC01:38094437-38095810	AT3G08640.1	Protein of unknown function (DUF3411)
	GSBRNA2T00018554001	BnaC01g39460D	chrC01	38096511	38097770	chrC01:38096511-38097770	AT3G08610.1	unknown protein
	GSBRNA2T00018553001	BnaC01g39470D	chrC01	38097830	38100857	chrC01:38097830-38100857	AT3G08550.1	KOBITO (KOB1)
	GSBRNA2T00018551001	BnaC01g39480D	chrC01	38102938	38106087	chrC01:38102938-38106087	AT3G08510.2	phospholipase C 2 (PLC2)
	GSBRNA2T00018550001	BnaC01g39490D	chrC01	38106480	38108560	chrC01:38106480-38108560	AT3G08505.1	zinc finger (CCCH-type/C3HC4-type RING finger) family protein
	GSBRNA2T00018548001	BnaC01g39500D	chrC01	38112348	38113493	chrC01:38112348-38113493	AT3G08490.1	BEST Arabidopsis thaliana protein match is: Late embryogenesis abundant protein, group 2 (TAIR:AT3G24600.1)
	GSBRNA2T00018547001	BnaC01g39510D	chrC01	38117386	38120837	chrC01:38117386-38120837	AT3G08040.2	FERRIC REDUCTASE DEFECTIVE 3 (FRD3)
	GSBRNA2T00018546001	BnaC01g39520D	chrC01	38121588	38123335	chrC01:38121588-38123335	AT3G08030.1	Protein of unknown function, DUF642
	GSBRNA2T00018544001	BnaC01g39530D	chrC01	38127870	38131610	chrC01:38127870-38131610	AT3G08020.1	PHD finger family protein
	GSBRNA2T00018543001	BnaC01g39540D	chrC01	38134211	38136980	chrC01:38134211-38136980	AT3G07960.1	Phosphatidylinositol-4-phosphate 5-kinase family protein
	GSBRNA2T00018541001	BnaC01g39550D	chrC01	38211953	38214303	chrC01:38211953-38214303	AT3G07950.1	rhomboid protein-related
	GSBRNA2T00018539001	BnaC01g39560D	chrC01	38215158	38217641	chrC01:38215158-38217641	AT3G07940.1	Calcium-dependent ARF-type GTPase activating protein family
	GSBRNA2T00018537001	BnaC01g39570D	chrC01	38218902	38219582	chrC01:38218902-38219582
	GSBRNA2T00018536001	BnaC01g39580D	chrC01	38224258	38225241	chrC01:38224258-38225241	AT3G07910.1	FUNCTIONS IN: molecular_function unknown
	GSBRNA2T00018535001	BnaC01g39590D	chrC01	38226327	38227326	chrC01:38226327-38227326	AT2G17420.1	NADPH-dependent thioredoxin reductase A (NTRA)
	GSBRNA2T00018533001	BnaC01g39600D	chrC01	38230224	38232824	chrC01:38230224-38232824	AT3G07890.2	Ypt/Rab-GAP domain of gyp1p superfamily protein
	GSBRNA2T00018531001	BnaC01g39610D	chrC01	38241332	38243163	chrC01:38241332-38243163	AT3G07840.1	Pectin lyase-like superfamily protein
	GSBRNA2T00018530001	BnaC01g39620D	chrC01	38245842	38247717	chrC01:38245842-38247717	AT3G07840.1	Pectin lyase-like superfamily protein
	GSBRNA2T00018529001	BnaC01g39630D	chrC01	38249471	38251345	chrC01:38249471-38251345	AT2G03820.1	nonsense-mediated mRNA decay NMD3 family protein
	GSBRNA2T00018528001	BnaC01g39640D	chrC01	38252269	38254046	chrC01:38252269-38254046	AT3G07820.1	Pectin lyase-like superfamily protein
	GSBRNA2T00018526001	BnaC01g39650D	chrC01	38254536	38257907	chrC01:38254536-38257907	AT3G07810.1	RNA-binding (RRM/RBD/RNP motifs) family protein
	GSBRNA2T00018525001	BnaC01g39660D	chrC01	38258977	38259916	chrC01:38258977-38259916	AT3G07800.1	Thymidine kinase
	GSBRNA2T00018524001	BnaC01g39670D	chrC01	38260339	38262220	chrC01:38260339-38262220	AT3G07790.1	DGCR14-related
	GSBRNA2T00018523001	BnaC01g39680D	chrC01	38263523	38266508	chrC01:38263523-38266508	AT3G07780.1	OBERON1 (OBE1)
	GSBRNA2T00018522001	BnaC01g39690D	chrC01	38266766	38271650	chrC01:38266766-38271650	AT3G07770.1	HEAT SHOCK PROTEIN 89.1 (Hsp89.1)
	GSBRNA2T00018521001	BnaC01g39700D	chrC01	38272391	38274252	chrC01:38272391-38274252	AT3G07760.2	Sterile alpha motif (SAM) domain-containing protein
	GSBRNA2T00018520001	BnaC01g39710D	chrC01	38276913	38278740	chrC01:38276913-38278740	AT3G07750.2	3'-5'-exoribonuclease family protein
	GSBRNA2T00018519001	BnaC01g39720D	chrC01	38279493	38281032	chrC01:38279493-38281032	AT3G07730.1	unknown protein
	GSBRNA2T00018518001	BnaC01g39730D	chrC01	38281540	38283157	chrC01:38281540-38283157	AT3G07680.1	emp24/gp25L/p24 family/GOLD family protein
	GSBRNA2T00018517001	BnaC01g39740D	chrC01	38283207	38286353	chrC01:38283207-38286353	AT3G07670.1	Rubisco methyltransferase family protein
	GSBRNA2T00018516001	BnaC01g39750D	chrC01	38287351	38292614	chrC01:38287351-38292614	AT3G07660.1	Kinase-related protein of unknown function (DUF1296)
	GSBRNA2T00018514001	BnaC01g39760D	chrC01	38293297	38295481	chrC01:38293297-38295481	AT3G07650.4	CONSTANS-like 9 (COL9)
	GSBRNA2T00018513001	BnaC01g39770D	chrC01	38298941	38302541	chrC01:38298941-38302541	AT3G07620.1	Exostosin family protein
	GSBRNA2T00018512001	BnaC01g39780D	chrC01	38302608	38303543	chrC01:38302608-38303543	AT3G07590.2	Small nuclear ribonucleoprotein family protein
	GSBRNA2T00018511001	BnaC01g39790D	chrC01	38306499	38308581	chrC01:38306499-38308581	AT3G07570.1	Cytochrome b561/ferric reductase transmembrane with DOMON related domain
	GSBRNA2T00018510001	BnaC01g39800D	chrC01	38311432	38313548	chrC01:38311432-38313548	AT3G07570.1	Cytochrome b561/ferric reductase transmembrane with DOMON related domain
	GSBRNA2T00018509001	BnaC01g39810D	chrC01	38314507	38316573	chrC01:38314507-38316573	AT3G07565.1	FUNCTIONS IN: DNA binding
	GSBRNA2T00044561001	BnaC01g39820D	chrC01	38330265	38333562	chrC01:38330265-38333562	AT3G05150.1	Major facilitator superfamily protein
	GSBRNA2T00044560001	BnaC01g39830D	chrC01	38336564	38343699	chrC01:38336564-38343699	AT3G05400.1	Major facilitator superfamily protein
	GSBRNA2T00044559001	BnaC01g39840D	chrC01	38345669	38346778	chrC01:38345669-38346778	AT3G04920.1	Ribosomal protein S24e family protein
	GSBRNA2T00044558001	BnaC01g39850D	chrC01	38347319	38348810	chrC01:38347319-38348810	AT5G28040.1	DNA-binding storekeeper protein-related transcriptional regulator
	GSBRNA2T00044557001	BnaC01g39860D	chrC01	38349278	38351537	chrC01:38349278-38351537	AT3G04600.3	Nucleotidylyl transferase superfamily protein
	GSBRNA2T00044556001	BnaC01g39870D	chrC01	38353605	38358653	chrC01:38353605-38358653	AT3G05040.1	HASTY (HST)
	GSBRNA2T00044555001	BnaC01g39880D	chrC01	38359188	38360037	chrC01:38359188-38360037	AT3G04860.1	Plant protein of unknown function (DUF868)
	GSBRNA2T00044554001	BnaC01g39890D	chrC01	38361183	38362878	chrC01:38361183-38362878	AT4G34670.1	Ribosomal protein S3Ae
	GSBRNA2T00044553001	BnaC01g39900D	chrC01	38363005	38364122	chrC01:38363005-38364122	AT3G04790.1	Ribose 5-phosphate isomerase, type A protein
	GSBRNA2T00044551001	BnaC01g39910D	chrC01	38370567	38372366	chrC01:38370567-38372366	AT3G04730.1	indoleacetic acid-induced protein 16 (IAA16)
	GSBRNA2T00044549001	BnaC01g39920D	chrC01	38373273	38376021	chrC01:38373273-38376021	AT3G04710.3	ankyrin repeat family protein
	GSBRNA2T00044547001	BnaC01g39930D	chrC01	38378505	38379669	chrC01:38378505-38379669	AT3G04660.1	F-box and associated interaction domains-containing protein
	GSBRNA2T00044546001	BnaC01g39940D	chrC01	38380640	38380871	chrC01:38380640-38380871	AT3G04660.1	F-box and associated interaction domains-containing protein
	GSBRNA2T00044545001	BnaC01g39950D	chrC01	38381272	38381801	chrC01:38381272-38381801	AT3G04660.1	F-box and associated interaction domains-containing protein
	GSBRNA2T00044544001	BnaC01g39960D	chrC01	38382771	38383900	chrC01:38382771-38383900	AT4G29970.1	F-box and associated interaction domains-containing protein
	GSBRNA2T00044542001	BnaC01g39970D	chrC01	38388008	38388449	chrC01:38388008-38388449
	GSBRNA2T00044541001	BnaC01g39980D	chrC01	38390366	38391474	chrC01:38390366-38391474	AT3G04620.1	Alba DNA/RNA-binding protein
	GSBRNA2T00044540001	BnaC01g39990D	chrC01	38391662	38393834	chrC01:38391662-38393834	AT4G03460.1	Ankyrin repeat family protein
	GSBRNA2T00044537001	BnaC01g40000D	chrC01	38401285	38405078	chrC01:38401285-38405078	AT4G38130.1	histone deacetylase 1 (HD1)
	GSBRNA2T00044536001	BnaC01g40010D	chrC01	38405499	38407497	chrC01:38405499-38407497	AT5G59920.1	UV-B LIGHT INSENSITIVE 3 (ULI3)
	GSBRNA2T00044535001	BnaC01g40020D	chrC01	38407567	38410147	chrC01:38407567-38410147	AT3G04600.2	Nucleotidylyl transferase superfamily protein
	GSBRNA2T00044534001	BnaC01g40030D	chrC01	38410678	38412955	chrC01:38410678-38412955	AT3G04590.2	AT hook motif DNA-binding family protein
	GSBRNA2T00044533001	BnaC01g40040D	chrC01	38413366	38416789	chrC01:38413366-38416789	AT3G04580.2	ETHYLENE INSENSITIVE 4 (EIN4)
	GSBRNA2T00044531001	BnaC01g40050D	chrC01	38425384	38426332	chrC01:38425384-38426332	AT3G04570.1	AT-hook motif nuclear-localized protein 19 (AHL19)
	GSBRNA2T00044530001	BnaC01g40060D	chrC01	38429317	38430629	chrC01:38429317-38430629
	GSBRNA2T00044529001	BnaC01g40070D	chrC01	38435769	38437370	chrC01:38435769-38437370	AT3G04550.1	unknown protein
	GSBRNA2T00044528001	BnaC01g40080D	chrC01	38441324	38441897	chrC01:38441324-38441897	AT3G04510.1	LIGHT SENSITIVE HYPOCOTYLS 2 (LSH2)
	GSBRNA2T00044526001	BnaC01g40090D	chrC01	38448902	38450885	chrC01:38448902-38450885	AT3G04400.1	embryo defective 2171 (emb2171)
	GSBRNA2T00044522001	BnaC01g40100D	chrC01	38469981	38471163	chrC01:38469981-38471163	AT2G05970.1	CONTAINS InterPro DOMAIN/s: F-box domain, cyclin-like (InterPro:IPR001810), Protein of unknown function DUF295 (InterPro:IPR005174)
	GSBRNA2T00044520001	BnaC01g40110D	chrC01	38473643	38476524	chrC01:38473643-38476524	AT3G04350.1	Plant protein of unknown function (DUF946)
	GSBRNA2T00044519001	BnaC01g40120D	chrC01	38476997	38479956	chrC01:38476997-38479956	AT5G18480.1	plant glycogenin-like starch initiation protein 6 (PGSIP6)
	GSBRNA2T00044518001	BnaC01g40130D	chrC01	38480030	38480623	chrC01:38480030-38480623	AT3G04300.1	RmlC-like cupins superfamily protein
	GSBRNA2T00044517001	BnaC01g40140D	chrC01	38483006	38486925	chrC01:38483006-38486925	AT3G04260.1	plastid transcriptionally active 3 (PTAC3)
	GSBRNA2T00044516001	BnaC01g40150D	chrC01	38488656	38490573	chrC01:38488656-38490573	AT2G43220.1	Cysteine/Histidine-rich C1 domain family protein
	GSBRNA2T00044514001	BnaC01g40160D	chrC01	38499687	38500476	chrC01:38499687-38500476	AT2G43220.1	Cysteine/Histidine-rich C1 domain family protein
	GSBRNA2T00044513001	BnaC01g40170D	chrC01	38505096	38505860	chrC01:38505096-38505860	AT5G59930.1	Cysteine/Histidine-rich C1 domain family protein
	GSBRNA2T00044512001	BnaC01g40180D	chrC01	38506499	38507252	chrC01:38506499-38507252	AT3G04260.1	plastid transcriptionally active 3 (PTAC3)
	GSBRNA2T00044511001	BnaC01g40190D	chrC01	38508864	38514835	chrC01:38508864-38514835	AT3G04240.1	secret agent (SEC)
	GSBRNA2T00044510001	BnaC01g40200D	chrC01	38515897	38516565	chrC01:38515897-38516565	AT5G18380.1	Ribosomal protein S5 domain 2-like superfamily protein
	GSBRNA2T00044509001	BnaC01g40210D	chrC01	38516888	38519565	chrC01:38516888-38519565	AT1G13440.1	glyceraldehyde-3-phosphate dehydrogenase C2 (GAPC2)
	GSBRNA2T00044508001	BnaC01g40220D	chrC01	38520476	38523439	chrC01:38520476-38523439	AT3G04110.1	glutamate receptor 1.1 (GLR1.1)
	GSBRNA2T00044507001	BnaC01g40230D	chrC01	38537412	38542655	chrC01:38537412-38542655	AT5G18280.1	apyrase 2 (APY2)
	GSBRNA2T00044506001	BnaC01g40240D	chrC01	38548633	38548759	chrC01:38548633-38548759
	GSBRNA2T00044505001	BnaC01g40250D	chrC01	38577534	38579275	chrC01:38577534-38579275	AT3G04070.1	NAC domain containing protein 47 (NAC047)
	GSBRNA2T00044503001	BnaC01g40260D	chrC01	38588096	38588917	chrC01:38588096-38588917	AT3G04060.1	NAC domain containing protein 46 (NAC046)
	GSBRNA2T00044502001	BnaC01g40270D	chrC01	38646398	38651371	chrC01:38646398-38651371	AT2G14080.1	Disease resistance protein (TIR-NBS-LRR class) family
	GSBRNA2T00044501001	BnaC01g40280D	chrC01	38651842	38658500	chrC01:38651842-38658500	AT1G65850.2	Disease resistance protein (TIR-NBS-LRR class) family
	GSBRNA2T00044500001	BnaC01g40290D	chrC01	38658718	38660154	chrC01:38658718-38660154	AT3G03980.1	NAD(P)-binding Rossmann-fold superfamily protein
	GSBRNA2T00044499001	BnaC01g40300D	chrC01	38660605	38661507	chrC01:38660605-38661507	AT5G11250.1	Disease resistance protein (TIR-NBS-LRR class)
	GSBRNA2T00044496001	BnaC01g40310D	chrC01	38666877	38670573	chrC01:38666877-38670573	AT5G11250.1	Disease resistance protein (TIR-NBS-LRR class)
	GSBRNA2T00044494001	BnaC01g40320D	chrC01	38671361	38672612	chrC01:38671361-38672612	AT3G03980.1	NAD(P)-binding Rossmann-fold superfamily protein
	GSBRNA2T00044493001	BnaC01g40330D	chrC01	38674339	38675700	chrC01:38674339-38675700	AT3G03970.2	ARM repeat superfamily protein
	GSBRNA2T00044492001	BnaC01g40340D	chrC01	38679187	38680408	chrC01:38679187-38680408	AT5G38670.1	Galactose oxidase/kelch repeat superfamily protein
	GSBRNA2T00044491001	BnaC01g40350D	chrC01	38680572	38683740	chrC01:38680572-38683740	AT3G03960.1	TCP-1/cpn60 chaperonin family protein
	GSBRNA2T00044490001	BnaC01g40360D	chrC01	38684267	38686643	chrC01:38684267-38686643	AT3G03950.3	evolutionarily conserved C-terminal region 1 (ECT1)
	GSBRNA2T00044489001	BnaC01g40370D	chrC01	38689674	38694337	chrC01:38689674-38694337	AT3G03940.1	Protein kinase family protein
	GSBRNA2T00044488001	BnaC01g40380D	chrC01	38700893	38701795	chrC01:38700893-38701795	AT3G03920.1	H/ACA ribonucleoprotein complex, subunit Gar1/Naf1 protein
	GSBRNA2T00044487001	BnaC01g40390D	chrC01	38701900	38703841	chrC01:38701900-38703841	AT3G03910.1	glutamate dehydrogenase 3 (GDH3)
	GSBRNA2T00044486001	BnaC01g40400D	chrC01	38711818	38713213	chrC01:38711818-38713213	AT3G03870.2	unknown protein
	GSBRNA2T00044484001	BnaC01g40410D	chrC01	38715212	38717320	chrC01:38715212-38717320	AT3G03860.1	APR-like 5 (APRL5)
	GSBRNA2T00044483001	BnaC01g40420D	chrC01	38718724	38719850	chrC01:38718724-38719850
	GSBRNA2T00044482001	BnaC01g40430D	chrC01	38720828	38721115	chrC01:38720828-38721115	AT3G03820.1	SAUR-like auxin-responsive protein family
	GSBRNA2T00044481001	BnaC01g40440D	chrC01	38721926	38725674	chrC01:38721926-38725674	AT3G03810.1	embryo sac development arrest 30 (EDA30)
	GSBRNA2T00044480001	BnaC01g40450D	chrC01	38726140	38728446	chrC01:38726140-38728446	AT3G03800.1	syntaxin of plants 131 (SYP131)
	GSBRNA2T00044479001	BnaC01g40460D	chrC01	38729414	38733288	chrC01:38729414-38733288	AT5G18360.1	Disease resistance protein (TIR-NBS-LRR class) family
	GSBRNA2T00044478001	BnaC01g40470D	chrC01	38734844	38737268	chrC01:38734844-38737268	AT2G43010.2	phytochrome interacting factor 4 (PIF4)
	GSBRNA2T00044477001	BnaC01g40480D	chrC01	38738968	38740709	chrC01:38738968-38740709	AT3G03773.1	HSP20-like chaperones superfamily protein
	GSBRNA2T00044476001	BnaC01g40490D	chrC01	38742135	38742576	chrC01:38742135-38742576	AT1G26796.1	Plant self-incompatibility protein S1 family
	GSBRNA2T00044475001	BnaC01g40500D	chrC01	38744950	38745412	chrC01:38744950-38745412	AT1G26796.1	Plant self-incompatibility protein S1 family
	GSBRNA2T00044474001	BnaC01g40510D	chrC01	38749110	38750889	chrC01:38749110-38750889
	GSBRNA2T00044473001	BnaC01g40520D	chrC01	38752667	38754289	chrC01:38752667-38754289	AT3G03760.1	LOB domain-containing protein 20 (LBD20)
	GSBRNA2T00044471001	BnaC01g40530D	chrC01	38757206	38760625	chrC01:38757206-38760625	AT3G03740.1	BTB-POZ and MATH domain 4 (BPM4)
	GSBRNA2T00044470001	BnaC01g40540D	chrC01	38764249	38767795	chrC01:38764249-38767795	AT3G03720.2	cationic amino acid transporter 4 (CAT4)
	GSBRNA2T00044469001	BnaC01g40550D	chrC01	38770215	38771371	chrC01:38770215-38771371	AT3G03726.1	Protein of unknown function (DUF295)
	GSBRNA2T00044468001	BnaC01g40560D	chrC01	38772162	38774287	chrC01:38772162-38774287	AT3G03690.1	unfertilized embryo sac 7 (UNE7)
	GSBRNA2T00044467001	BnaC01g40570D	chrC01	38775125	38778191	chrC01:38775125-38778191	AT3G03680.1	C2 calcium/lipid-binding plant phosphoribosyltransferase family protein
	GSBRNA2T00044466001	BnaC01g40580D	chrC01	38781841	38783191	chrC01:38781841-38783191	AT5G17820.1	Peroxidase superfamily protein
	GSBRNA2T00044464001	BnaC01g40590D	chrC01	38800910	38802402	chrC01:38800910-38802402	AT3G03660.1	WUSCHEL related homeobox 11 (WOX11)
	GSBRNA2T00044463001	BnaC01g40600D	chrC01	38806957	38807368	chrC01:38806957-38807368	AT3G03650.1	embryo sac development arrest 5 (EDA5)
	GSBRNA2T00044462001	BnaC01g40610D	chrC01	38807901	38811428	chrC01:38807901-38811428	AT3G03640.1	beta glucosidase 25 (BGLU25)
	GSBRNA2T00044461001	BnaC01g40620D	chrC01	38812171	38814687	chrC01:38812171-38814687	AT3G03630.1	cysteine synthase 26 (CS26)
	GSBRNA2T00044459001	BnaC01g40630D	chrC01	38819429	38821688	chrC01:38819429-38821688	AT3G03620.1	MATE efflux family protein
	GSBRNA2T00044458001	BnaC01g40640D	chrC01	38821886	38823827	chrC01:38821886-38823827	AT3G03610.1	ELMO/CED-12 family protein
qVc.C02 17,238,926- 19,094,998	GSBRNA2T00064965001	BnaC02g20710D	chrC02	17242967	17243680	chrC02:17242967-17243680
	GSBRNA2T00064956001	BnaC02g20720D	chrC02	17308579	17310517	chrC02:17308579-17310517	AT1G71380.1	cellulase 3 (CEL3)
	GSBRNA2T00064955001	BnaC02g20730D	chrC02	17311902	17312367	chrC02:17311902-17312367	AT1G14000.1	VH1-interacting kinase (VIK)
	GSBRNA2T00064954001	BnaC02g20740D	chrC02	17312554	17313080	chrC02:17312554-17313080	AT1G14000.1	VH1-interacting kinase (VIK)
	GSBRNA2T00064952001	BnaC02g20750D	chrC02	17330012	17331898	chrC02:17330012-17331898	AT1G71380.1	cellulase 3 (CEL3)
	GSBRNA2T00064949001	BnaC02g20760D	chrC02	17358245	17360778	chrC02:17358245-17360778	AT1G71770.2	poly(A)-binding protein 5 (PAB5)
	GSBRNA2T00064945001	BnaC02g20770D	chrC02	17374177	17377672	chrC02:17374177-17377672	AT1G71800.1	cleavage stimulating factor 64 (CSTF64)
	GSBRNA2T00064944001	BnaC02g20780D	chrC02	17377775	17378022	chrC02:17377775-17378022	AT1G71830.1	somatic embryogenesis receptor-like kinase 1 (SERK1)
	GSBRNA2T00064943001	BnaC02g20790D	chrC02	17378192	17379169	chrC02:17378192-17379169
	GSBRNA2T00064941001	BnaC02g20800D	chrC02	17396758	17398593	chrC02:17396758-17398593	AT1G71870.1	MATE efflux family protein
	GSBRNA2T00064938001	BnaC02g20810D	chrC02	17429460	17431306	chrC02:17429460-17431306
	GSBRNA2T00064936001	BnaC02g20820D	chrC02	17454615	17454810	chrC02:17454615-17454810
	GSBRNA2T00137296001	BnaC02g20830D	chrC02	17467248	17469184	chrC02:17467248-17469184	AT1G71880.1	sucrose-proton symporter 1 (SUC1)
	GSBRNA2T00137294001	BnaC02g20840D	chrC02	17471449	17471794	chrC02:17471449-17471794
	GSBRNA2T00137292001	BnaC02g20850D	chrC02	17474022	17476552	chrC02:17474022-17476552	AT1G71900.1	Protein of unknown function (DUF803)
	GSBRNA2T00137291001	BnaC02g20860D	chrC02	17477230	17477716	chrC02:17477230-17477716	AT1G71910.1	unknown protein
	GSBRNA2T00137290001	BnaC02g20870D	chrC02	17498348	17500557	chrC02:17498348-17500557	AT5G10330.2	histidinol phosphate aminotransferase 1 (HPA1)
	GSBRNA2T00137289001	BnaC02g20880D	chrC02	17520451	17521957	chrC02:17520451-17521957	AT1G71930.1	vascular related NAC-domain protein 7 (VND7)
	GSBRNA2T00137287001	BnaC02g20890D	chrC02	17530734	17532119	chrC02:17530734-17532119	AT1G71940.1	SNARE associated Golgi protein family
	GSBRNA2T00137286001	BnaC02g20900D	chrC02	17532168	17533492	chrC02:17532168-17533492	AT1G71950.1	Proteinase inhibitor, propeptide
	GSBRNA2T00137285001	BnaC02g20910D	chrC02	17552198	17559219	chrC02:17552198-17559219	AT1G71960.1	ATP-binding casette family G25 (ABCG25)
	GSBRNA2T00137284001	BnaC02g20920D	chrC02	17563090	17563303	chrC02:17563090-17563303
	GSBRNA2T00137280001	BnaC02g20930D	chrC02	17579192	17579813	chrC02:17579192-17579813	AT1G71970.1	unknown protein
	GSBRNA2T00137279001	BnaC02g20940D	chrC02	17603881	17604876	chrC02:17603881-17604876
	GSBRNA2T00137278001	BnaC02g20950D	chrC02	17606095	17607696	chrC02:17606095-17607696	AT5G10520.1	ROP binding protein kinases 1 (RBK1)
	GSBRNA2T00137277001	BnaC02g20960D	chrC02	17620817	17622899	chrC02:17620817-17622899
	GSBRNA2T00137276001	BnaC02g20970D	chrC02	17626108	17627432	chrC02:17626108-17627432	AT1G72010.1	TCP family transcription factor
	GSBRNA2T00137274001	BnaC02g20980D	chrC02	17627796	17628714	chrC02:17627796-17628714	AT1G72020.1	unknown protein
	GSBRNA2T00137273001	BnaC02g20990D	chrC02	17629312	17631613	chrC02:17629312-17631613	AT1G72040.1	P-loop containing nucleoside triphosphate hydrolases superfamily protein
	GSBRNA2T00137272001	BnaC02g21000D	chrC02	17631915	17634211	chrC02:17631915-17634211	AT1G72050.2	transcription factor IIIA (TFIIIA)
	GSBRNA2T00137271001	BnaC02g21010D	chrC02	17644398	17644932	chrC02:17644398-17644932	AT1G72060.1	serine-type endopeptidase inhibitors
	GSBRNA2T00137270001	BnaC02g21020D	chrC02	17646475	17648170	chrC02:17646475-17648170	AT1G72100.1	late embryogenesis abundant domain-containing protein / LEA domain-containing protein
	GSBRNA2T00137268001	BnaC02g21030D	chrC02	17654711	17656892	chrC02:17654711-17656892	AT2G28370.1	Uncharacterised protein family (UPF0497)
	GSBRNA2T00137267001	BnaC02g21040D	chrC02	17657805	17660824	chrC02:17657805-17660824	AT1G72110.1	O-acyltransferase (WSD1-like) family protein
	GSBRNA2T00137264001	BnaC02g21050D	chrC02	17709970	17716411	chrC02:17709970-17716411	AT1G72140.1	Major facilitator superfamily protein
	GSBRNA2T00137263001	BnaC02g21060D	chrC02	17724007	17726147	chrC02:17724007-17726147	AT1G72130.1	Major facilitator superfamily protein
	GSBRNA2T00137262001	BnaC02g21070D	chrC02	17727063	17729357	chrC02:17727063-17729357	AT1G72140.1	Major facilitator superfamily protein
	GSBRNA2T00137261001	BnaC02g21080D	chrC02	17757568	17759687	chrC02:17757568-17759687	AT1G72150.1	PATELLIN 1 (PATL1)
	GSBRNA2T00137260001	BnaC02g21090D	chrC02	17768138	17769169	chrC02:17768138-17769169
	GSBRNA2T00137259001	BnaC02g21100D	chrC02	17772069	17774232	chrC02:17772069-17774232	AT1G72160.1	Sec14p-like phosphatidylinositol transfer family protein
	GSBRNA2T00137257001	BnaC02g21110D	chrC02	17780080	17781136	chrC02:17780080-17781136	AT1G72200.1	RING/U-box superfamily protein
	GSBRNA2T00137256001	BnaC02g21120D	chrC02	17783348	17783635	chrC02:17783348-17783635	AT5G13790.1	AGAMOUS-like 15 (AGL15)
	GSBRNA2T00137255001	BnaC02g21130D	chrC02	17783701	17784398	chrC02:17783701-17784398	AT5G13790.1	AGAMOUS-like 15 (AGL15)
	GSBRNA2T00137251001	BnaC02g21140D	chrC02	17799899	17800997	chrC02:17799899-17800997	AT1G72200.1	RING/U-box superfamily protein
	GSBRNA2T00137250001	BnaC02g21150D	chrC02	17807427	17808362	chrC02:17807427-17808362	AT1G72200.1	RING/U-box superfamily protein
	GSBRNA2T00137248001	BnaC02g21160D	chrC02	17833809	17835568	chrC02:17833809-17835568	AT5G01220.1	sulfoquinovosyldiacylglycerol 2 (SQD2)
	GSBRNA2T00137247001	BnaC02g21170D	chrC02	17835614	17843152	chrC02:17835614-17843152
	GSBRNA2T00137246001	BnaC02g21180D	chrC02	17860107	17869968	chrC02:17860107-17869968	AT1G14800.1	Nucleic acid-binding, OB-fold-like protein
	GSBRNA2T00137238001	BnaC02g21190D	chrC02	17949755	17951970	chrC02:17949755-17951970	AT1G72210.1	basic helix-loop-helix (bHLH) DNA-binding superfamily protein
	GSBRNA2T00137236001	BnaC02g21200D	chrC02	17957540	17957597	chrC02:17957540-17957597
	GSBRNA2T00137235001	BnaC02g21210D	chrC02	17957944	17958345	chrC02:17957944-17958345
	GSBRNA2T00137234001	BnaC02g21220D	chrC02	17963033	17964119	chrC02:17963033-17964119	AT1G72220.1	RING/U-box superfamily protein
	GSBRNA2T00137231001	BnaC02g21230D	chrC02	17977358	17978715	chrC02:17977358-17978715	AT1G72230.1	Cupredoxin superfamily protein
	GSBRNA2T00137229001	BnaC02g21240D	chrC02	17988606	17989421	chrC02:17988606-17989421	AT1G72240.1	unknown protein
	GSBRNA2T00137228001	BnaC02g21250D	chrC02	17995817	17998150	chrC02:17995817-17998150	AT3G10260.2	Reticulon family protein
	GSBRNA2T00137227001	BnaC02g21260D	chrC02	17998325	17999898	chrC02:17998325-17999898	AT1G74230.1	glycine-rich RNA-binding protein 5 (GR-RBP5)
	GSBRNA2T00137226001	BnaC02g21270D	chrC02	18004867	18005523	chrC02:18004867-18005523
	GSBRNA2T00137224001	BnaC02g21280D	chrC02	18033771	18034214	chrC02:18033771-18034214
	GSBRNA2T00137223001	BnaC02g21290D	chrC02	18042349	18043339	chrC02:18042349-18043339
	GSBRNA2T00137222001	BnaC02g21300D	chrC02	18051194	18056223	chrC02:18051194-18056223	AT1G72250.2	Di-glucose binding protein with Kinesin motor domain
	GSBRNA2T00137221001	BnaC02g21310D	chrC02	18062558	18063229	chrC02:18062558-18063229	AT1G10180.1	BEST Arabidopsis thaliana protein match is: exocyst complex component 84B (TAIR:AT5G49830.1)
	GSBRNA2T00137220001	BnaC02g21320D	chrC02	18063297	18063411	chrC02:18063297-18063411
	GSBRNA2T00137218001	BnaC02g21330D	chrC02	18155229	18158463	chrC02:18155229-18158463	AT1G72300.1	Leucine-rich receptor-like protein kinase family protein
	GSBRNA2T00137215001	BnaC02g21340D	chrC02	18182789	18183740	chrC02:18182789-18183740	AT1G72310.1	ATL3
	GSBRNA2T00137213001	BnaC02g21350D	chrC02	18184660	18184891	chrC02:18184660-18184891	AT1G17285.1	unknown protein
	GSBRNA2T00137211001	BnaC02g21360D	chrC02	18202368	18204605	chrC02:18202368-18204605	AT1G72340.1	NagB/RpiA/CoA transferase-like superfamily protein
	GSBRNA2T00137210001	BnaC02g21370D	chrC02	18212326	18212716	chrC02:18212326-18212716	AT1G72350.1	MADS-box transcription factor family protein
	GSBRNA2T00137209001	BnaC02g21380D	chrC02	18214348	18216253	chrC02:18214348-18216253	AT1G72370.1	40s ribosomal protein SA (P40)
	GSBRNA2T00137208001	BnaC02g21390D	chrC02	18216498	18223012	chrC02:18216498-18223012	AT1G72390.1	CONTAINS InterPro DOMAIN/s: Spt20 family (InterPro:IPR021950)
	GSBRNA2T00137207001	BnaC02g21400D	chrC02	18231848	18232202	chrC02:18231848-18232202	AT1G72430.1	SAUR-like auxin-responsive protein family
	GSBRNA2T00137206001	BnaC02g21410D	chrC02	18235203	18235737	chrC02:18235203-18235737	AT1G26550.1	FKBP-like peptidyl-prolyl cis-trans isomerase family protein
	GSBRNA2T00137205001	BnaC02g21420D	chrC02	18237354	18237513	chrC02:18237354-18237513
	GSBRNA2T00137204001	BnaC02g21430D	chrC02	18237590	18238279	chrC02:18237590-18238279
	GSBRNA2T00137200001	BnaC02g21440D	chrC02	18352054	18355703	chrC02:18352054-18355703	AT1G72520.1	PLAT/LH2 domain-containing lipoxygenase family protein
	GSBRNA2T00137199001	BnaC02g21450D	chrC02	18356992	18358947	chrC02:18356992-18358947	AT1G72540.1	Protein kinase superfamily protein
	GSBRNA2T00137198001	BnaC02g21460D	chrC02	18384958	18387521	chrC02:18384958-18387521	AT1G72560.3	PAUSED (PSD)
	GSBRNA2T00137195001	BnaC02g21470D	chrC02	18399617	18403258	chrC02:18399617-18403258	AT1G52410.2	TSK-associating protein 1 (TSA1)
	GSBRNA2T00137194001	BnaC02g21480D	chrC02	18410373	18413632	chrC02:18410373-18413632	AT1G72570.1	Integrase-type DNA-binding superfamily protein
	GSBRNA2T00137192001	BnaC02g21490D	chrC02	18425068	18426951	chrC02:18425068-18426951	AT1G72610.1	germin-like protein 1 (GER1)
	GSBRNA2T00137189001	BnaC02g21500D	chrC02	18446953	18454301	chrC02:18446953-18454301	AT4G02400.1	U3 ribonucleoprotein (Utp) family protein
	GSBRNA2T00137188001	BnaC02g21510D	chrC02	18455225	18456519	chrC02:18455225-18456519	AT1G72640.2	NAD(P)-binding Rossmann-fold superfamily protein
	GSBRNA2T00137187001	BnaC02g21520D	chrC02	18523375	18523606	chrC02:18523375-18523606	AT2G26865.1	LOCATED IN: endomembrane system
	GSBRNA2T00137184001	BnaC02g21530D	chrC02	18539527	18539758	chrC02:18539527-18539758	AT2G26865.1	LOCATED IN: endomembrane system
	GSBRNA2T00137183001	BnaC02g21540D	chrC02	18541763	18546204	chrC02:18541763-18546204
	GSBRNA2T00137182001	BnaC02g21550D	chrC02	18546340	18548454	chrC02:18546340-18548454	AT1G72810.1	Pyridoxal-5'-phosphate-dependent enzyme family protein
	GSBRNA2T00137181001	BnaC02g21560D	chrC02	18558451	18558580	chrC02:18558451-18558580	AT1G72820.1	Mitochondrial substrate carrier family protein
	GSBRNA2T00137180001	BnaC02g21570D	chrC02	18560618	18562639	chrC02:18560618-18562639	AT1G72830.1	nuclear factor Y, subunit A3 (NF-YA3)
	GSBRNA2T00137179001	BnaC02g21580D	chrC02	18566856	18572570	chrC02:18566856-18572570	AT1G72860.1	Disease resistance protein (TIR-NBS-LRR class) family
	GSBRNA2T00137178001	BnaC02g21590D	chrC02	18572632	18573400	chrC02:18572632-18573400	AT1G72860.1	Disease resistance protein (TIR-NBS-LRR class) family
	GSBRNA2T00137177001	BnaC02g21600D	chrC02	18573936	18574477	chrC02:18573936-18574477	AT1G72860.1	Disease resistance protein (TIR-NBS-LRR class) family
	GSBRNA2T00137176001	BnaC02g21610D	chrC02	18574571	18574906	chrC02:18574571-18574906	AT1G72860.1	Disease resistance protein (TIR-NBS-LRR class) family
	GSBRNA2T00137175001	BnaC02g21620D	chrC02	18575032	18575169	chrC02:18575032-18575169
	GSBRNA2T00137174001	BnaC02g21630D	chrC02	18587288	18591171	chrC02:18587288-18591171	AT1G72870.1	Disease resistance protein (TIR-NBS class)
	GSBRNA2T00137172001	BnaC02g21640D	chrC02	18592413	18592668	chrC02:18592413-18592668	AT1G72860.1	Disease resistance protein (TIR-NBS-LRR class) family
	GSBRNA2T00137171001	BnaC02g21650D	chrC02	18592771	18595328	chrC02:18592771-18595328	AT1G72860.1	Disease resistance protein (TIR-NBS-LRR class) family
	GSBRNA2T00137170001	BnaC02g21660D	chrC02	18595506	18596981	chrC02:18595506-18596981	AT1G72870.1	Disease resistance protein (TIR-NBS class)
	GSBRNA2T00137169001	BnaC02g21670D	chrC02	18597251	18599713	chrC02:18597251-18599713	AT1G72880.1	Survival protein SurE-like phosphatase/nucleotidase
	GSBRNA2T00137168001	BnaC02g21680D	chrC02	18609968	18613056	chrC02:18609968-18613056	AT1G72970.1	HOTHEAD (HTH)
	GSBRNA2T00137167001	BnaC02g21690D	chrC02	18613476	18613944	chrC02:18613476-18613944	AT1G72980.1	LOB domain-containing protein 7 (LBD7)
	GSBRNA2T00137164001	BnaC02g21700D	chrC02	18634087	18634705	chrC02:18634087-18634705	AT1G73000.1	PYR1-like 3 (PYL3)
	GSBRNA2T00137161001	BnaC02g21710D	chrC02	18647643	18648636	chrC02:18647643-18648636	AT3G24255.1	RNA-directed DNA polymerase (reverse transcriptase)-related family protein
	GSBRNA2T00137160001	BnaC02g21720D	chrC02	18651601	18653209	chrC02:18651601-18653209	AT1G73010.1	phosphate starvation-induced gene 2 (PS2)
	GSBRNA2T00137156001	BnaC02g21730D	chrC02	18672111	18674273	chrC02:18672111-18674273
	GSBRNA2T00137155001	BnaC02g21740D	chrC02	18682741	18683897	chrC02:18682741-18683897	AT1G73030.1	VPS46.2
	GSBRNA2T00137154001	BnaC02g21750D	chrC02	18683989	18684903	chrC02:18683989-18684903	AT1G73040.1	Mannose-binding lectin superfamily protein
	GSBRNA2T00137153001	BnaC02g21760D	chrC02	18685217	18687137	chrC02:18685217-18687137	AT1G73050.1	Glucose-methanol-choline (GMC) oxidoreductase family protein
	GSBRNA2T00137152001	BnaC02g21770D	chrC02	18688435	18690824	chrC02:18688435-18690824	AT1G73090.1	unknown protein
	GSBRNA2T00137151001	BnaC02g21780D	chrC02	18691335	18691665	chrC02:18691335-18691665
	GSBRNA2T00137150001	BnaC02g21790D	chrC02	18692934	18693659	chrC02:18692934-18693659
	GSBRNA2T00137149001	BnaC02g21800D	chrC02	18693715	18694588	chrC02:18693715-18694588	AT1G73090.2	unknown protein
	GSBRNA2T00137148001	BnaC02g21810D	chrC02	18694940	18695786	chrC02:18694940-18695786	AT2G36110.1	Polynucleotidyl transferase, ribonuclease H-like superfamily protein
	GSBRNA2T00137147001	BnaC02g21820D	chrC02	18698996	18700185	chrC02:18698996-18700185	AT5G35530.1	Ribosomal protein S3 family protein
	GSBRNA2T00137146001	BnaC02g21830D	chrC02	18700630	18701947	chrC02:18700630-18701947	AT3G15910.1	unknown protein
	GSBRNA2T00137145001	BnaC02g21840D	chrC02	18703799	18704510	chrC02:18703799-18704510	AT1G73120.1	unknown protein
	GSBRNA2T00137144001	BnaC02g21850D	chrC02	18705814	18707102	chrC02:18705814-18707102	AT1G73130.1	unknown protein
	GSBRNA2T00137143001	BnaC02g21860D	chrC02	18707197	18709034	chrC02:18707197-18709034	AT1G73140.1	TBL31
	GSBRNA2T00137142001	BnaC02g21870D	chrC02	18709607	18710870	chrC02:18709607-18710870	AT1G73150.1	global transcription factor group E3 (GTE3)
	GSBRNA2T00137141001	BnaC02g21880D	chrC02	18711423	18712035	chrC02:18711423-18712035	AT3G14320.1	Zinc finger, C3HC4 type (RING finger) family protein
	GSBRNA2T00137140001	BnaC02g21890D	chrC02	18713416	18714025	chrC02:18713416-18714025	AT1G73150.1	global transcription factor group E3 (GTE3)
	GSBRNA2T00137139001	BnaC02g21900D	chrC02	18714088	18714519	chrC02:18714088-18714519	AT1G73150.1	global transcription factor group E3 (GTE3)
	GSBRNA2T00137136001	BnaC02g21910D	chrC02	18745346	18746426	chrC02:18745346-18746426	AT4G23710.1	vacuolar ATP synthase subunit G2 (VAG2)
	GSBRNA2T00137135001	BnaC02g21920D	chrC02	18746552	18747208	chrC02:18746552-18747208	AT2G32060.2	Ribosomal protein L7Ae/L30e/S12e/Gadd45 family protein
	GSBRNA2T00137134001	BnaC02g21930D	chrC02	18750609	18751242	chrC02:18750609-18751242
	GSBRNA2T00137132001	BnaC02g21940D	chrC02	18765047	18765732	chrC02:18765047-18765732
	GSBRNA2T00137131001	BnaC02g21950D	chrC02	18782882	18783119	chrC02:18782882-18783119	AT1G73165.1	CLAVATA3/ESR-RELATED 1 (CLE1)
	GSBRNA2T00137130001	BnaC02g21960D	chrC02	18795373	18795541	chrC02:18795373-18795541	AT3G26290.1	cytochrome P450, family 71, subfamily B, polypeptide 26 (CYP71B26)
	GSBRNA2T00137126001	BnaC02g21970D	chrC02	18873059	18873687	chrC02:18873059-18873687
	GSBRNA2T00137124001	BnaC02g21980D	chrC02	18881204	18883156	chrC02:18881204-18883156	AT1G73220.1	organic cation/carnitine transporter1 (1-Oct)
	GSBRNA2T00137123001	BnaC02g21990D	chrC02	18888981	18894381	chrC02:18888981-18894381	AT5G18880.1	RNA-directed DNA polymerase (reverse transcriptase)-related family protein
	GSBRNA2T00137122001	BnaC02g22000D	chrC02	18895857	18897654	chrC02:18895857-18897654	AT5G33406.1	hAT dimerisation domain-containing protein / transposase-related
	GSBRNA2T00137121001	BnaC02g22010D	chrC02	18899589	18901234	chrC02:18899589-18901234	AT1G73220.1	organic cation/carnitine transporter1 (1-Oct)
	GSBRNA2T00137120001	BnaC02g22020D	chrC02	18901347	18903169	chrC02:18901347-18903169	AT1G73230.1	Nascent polypeptide-associated complex NAC
	GSBRNA2T00137119001	BnaC02g22030D	chrC02	18904341	18905336	chrC02:18904341-18905336
	GSBRNA2T00137117001	BnaC02g22040D	chrC02	18914726	18914945	chrC02:18914726-18914945
	GSBRNA2T00137115001	BnaC02g22050D	chrC02	18916112	18916280	chrC02:18916112-18916280
	GSBRNA2T00137114001	BnaC02g22060D	chrC02	18921361	18921727	chrC02:18921361-18921727
	GSBRNA2T00137113001	BnaC02g22070D	chrC02	18921922	18922513	chrC02:18921922-18922513
	GSBRNA2T00137112001	BnaC02g22080D	chrC02	18973129	18973279	chrC02:18973129-18973279
	GSBRNA2T00137111001	BnaC02g22090D	chrC02	18974343	18974517	chrC02:18974343-18974517
	GSBRNA2T00137104001	BnaC02g22100D	chrC02	18989436	18990075	chrC02:18989436-18990075
	GSBRNA2T00137103001	BnaC02g22110D	chrC02	19001425	19002120	chrC02:19001425-19002120
	GSBRNA2T00137102001	BnaC02g22120D	chrC02	19002205	19003341	chrC02:19002205-19003341	AT5G17410.1	Spc97 / Spc98 family of spindle pole body (SBP) component
	GSBRNA2T00137101001	BnaC02g22130D	chrC02	19013755	19014427	chrC02:19013755-19014427
	GSBRNA2T00137100001	BnaC02g22140D	chrC02	19014542	19016675	chrC02:19014542-19016675
	GSBRNA2T00137099001	BnaC02g22150D	chrC02	19019689	19021670	chrC02:19019689-19021670	AT1G73380.1	unknown protein
	GSBRNA2T00137098001	BnaC02g22160D	chrC02	19035692	19036828	chrC02:19035692-19036828	AT1G73410.1	myb domain protein 54 (MYB54)
	GSBRNA2T00137096001	BnaC02g22170D	chrC02	19040937	19043098	chrC02:19040937-19043098	AT1G73430.2	sec34-like family protein
	GSBRNA2T00137095001	BnaC02g22180D	chrC02	19043178	19048277	chrC02:19043178-19048277	AT1G73430.2	sec34-like family protein
	GSBRNA2T00137094001	BnaC02g22190D	chrC02	19050832	19051045	chrC02:19050832-19051045	AT1G73460.1	Protein kinase superfamily protein
	GSBRNA2T00137093001	BnaC02g22200D	chrC02	19056590	19057809	chrC02:19056590-19057809	AT1G73460.1	Protein kinase superfamily protein
	GSBRNA2T00137092001	BnaC02g22210D	chrC02	19066628	19069352	chrC02:19066628-19069352	AT1G73470.1	unknown protein
	GSBRNA2T00137091001	BnaC02g22220D	chrC02	19070698	19071076	chrC02:19070698-19071076
	GSBRNA2T00137089001	BnaC02g22230D	chrC02	19074610	19075531	chrC02:19074610-19075531	AT1G73500.1	MAP kinase kinase 9 (MKK9)
qVc.C03 21,787,311- 23,751,769	GSBRNA2T00125128001	BnaC03g35970D	chrC03	21788487	21790178	chrC03:21788487-21790178	AT1G80930.1	MIF4G domain-containing protein / MA3 domain-containing protein
	GSBRNA2T00125127001	BnaC03g35980D	chrC03	21790371	21792475	chrC03:21790371-21792475	AT3G09370.2	myb domain protein 3r-3 (MYB3R-3)
	GSBRNA2T00125126001	BnaC03g35990D	chrC03	21793053	21797832	chrC03:21793053-21797832	AT3G09360.1	Cyclin/Brf1-like TBP-binding protein
	GSBRNA2T00125125001	BnaC03g36000D	chrC03	21798004	21799451	chrC03:21798004-21799451	AT3G09360.1	Cyclin/Brf1-like TBP-binding protein
	GSBRNA2T00125123001	BnaC03g36010D	chrC03	21813671	21814070	chrC03:21813671-21814070	AT4G16195.1	Plant self-incompatibility protein S1 family
	GSBRNA2T00125122001	BnaC03g36020D	chrC03	21817404	21818994	chrC03:21817404-21818994	AT2G04115.1	Plant self-incompatibility protein S1 family
	GSBRNA2T00125120001	BnaC03g36030D	chrC03	21828146	21830061	chrC03:21828146-21830061	AT3G09350.1	Fes1A (Fes1A)
	GSBRNA2T00125119001	BnaC03g36040D	chrC03	21830432	21833393	chrC03:21830432-21833393	AT3G09330.1	Transmembrane amino acid transporter family protein
	GSBRNA2T00125118001	BnaC03g36050D	chrC03	21833898	21835815	chrC03:21833898-21835815	AT3G09320.1	DHHC-type zinc finger family protein
	GSBRNA2T00125117001	BnaC03g36060D	chrC03	21836065	21838481	chrC03:21836065-21838481	AT3G09300.1	OSBP(oxysterol binding protein)-related protein 3B (ORP3B)
	GSBRNA2T00125116001	BnaC03g36070D	chrC03	21839693	21840212	chrC03:21839693-21840212	AT3G09290.1	telomerase activator1 (TAC1)
	GSBRNA2T00125115001	BnaC03g36080D	chrC03	21841538	21841748	chrC03:21841538-21841748
	GSBRNA2T00125114001	BnaC03g36090D	chrC03	21841807	21842269	chrC03:21841807-21842269	AT1G76490.1	hydroxy methylglutaryl CoA reductase 1 (HMG1)
	GSBRNA2T00125112001	BnaC03g36100D	chrC03	21851088	21853489	chrC03:21851088-21853489	AT3G09280.1	unknown protein
	GSBRNA2T00125110001	BnaC03g36110D	chrC03	21861876	21864587	chrC03:21861876-21864587	AT3G09260.1	PYK10
	GSBRNA2T00125109001	BnaC03g36120D	chrC03	21865021	21865144	chrC03:21865021-21865144	AT3G09250.1	Nuclear transport factor 2 (NTF2) family protein
	GSBRNA2T00125108001	BnaC03g36130D	chrC03	21865196	21865330	chrC03:21865196-21865330
	GSBRNA2T00125107001	BnaC03g36140D	chrC03	21865521	21865889	chrC03:21865521-21865889
	GSBRNA2T00125106001	BnaC03g36150D	chrC03	21866883	21869488	chrC03:21866883-21869488	AT3G09240.1	Protein kinase protein with tetratricopeptide repeat domain
	GSBRNA2T00125105001	BnaC03g36160D	chrC03	21869821	21871617	chrC03:21869821-21871617	AT3G09230.1	myb domain protein 1 (MYB1)
	GSBRNA2T00125104001	BnaC03g36170D	chrC03	21871984	21874057	chrC03:21871984-21874057	AT3G09200.1	Ribosomal protein L10 family protein
	GSBRNA2T00125103001	BnaC03g36180D	chrC03	21874242	21877485	chrC03:21874242-21877485	AT3G09150.2	ELONGATED HYPOCOTYL 2 (HY2)
	GSBRNA2T00125101001	BnaC03g36190D	chrC03	21884381	21886588	chrC03:21884381-21886588	AT3G09070.1	Protein of unknown function (DUF740)
	GSBRNA2T00125100001	BnaC03g36200D	chrC03	21887265	21889329	chrC03:21887265-21889329	AT3G09060.1	Pentatricopeptide repeat (PPR) superfamily protein
	GSBRNA2T00125098001	BnaC03g36210D	chrC03	21891023	21894150	chrC03:21891023-21894150	AT3G04250.1	F-box associated ubiquitination effector family protein
	GSBRNA2T00125097001	BnaC03g36220D	chrC03	21895578	21898650	chrC03:21895578-21898650	AT3G09040.1	Pentatricopeptide repeat (PPR) superfamily protein
	GSBRNA2T00125095001	BnaC03g36230D	chrC03	21904896	21906902	chrC03:21904896-21906902	AT3G04160.2	unknown protein
	GSBRNA2T00125094001	BnaC03g36240D	chrC03	21907812	21910595	chrC03:21907812-21910595	AT3G09180.1	CONTAINS InterPro DOMAIN/s: Mediator complex subunit Med27 (InterPro:IPR021627)
	GSBRNA2T00125093001	BnaC03g36250D	chrC03	21910771	21912002	chrC03:21910771-21912002	AT3G09190.1	Concanavalin A-like lectin family protein
	GSBRNA2T00125092001	BnaC03g36260D	chrC03	21914774	21917119	chrC03:21914774-21917119	AT3G09010.1	Protein kinase superfamily protein
	GSBRNA2T00125091001	BnaC03g36270D	chrC03	21921592	21928749	chrC03:21921592-21928749	AT3G08960.1	ARM repeat superfamily protein
	GSBRNA2T00125090001	BnaC03g36280D	chrC03	21929631	21931038	chrC03:21929631-21931038	AT3G08950.1	electron transport SCO1/SenC family protein
	GSBRNA2T00125088001	BnaC03g36290D	chrC03	21931476	21934995	chrC03:21931476-21934995	AT3G08930.1	LMBR1-like membrane protein
[truncated: 367 more rows]

## Sheet: Tabl S5
Table S5: Candidate gene information of Vc content associated loci in rapeseed seedlings
QTLs	Genes	Physical Position (bp)	Homologue in A. thaliana	Function in A. thaliana
qVc.A01-1	BnaA01g19750D	11,214,768-11,217,808	AT3G50820	Photosystem II subunit O-2 (PSBO2)
qVc.A01-2	BnaA01g28970D	20,101,167-20,102,186	AT3G15210	Ethylene responsive element binding factor 4 (ERF4)
qVc.A02	BnaA02g05060D	2,257,005-2,259,405	AT5G20720	Chaperonin 20 (CPN20)
qVc.A03	BnaA03g31800D	15,352,221-15,352,552	AT5G17230	Phytoene synthase (PSY)
qVc.A06	BnaA06g33450D	22,168,217-22,173,995	AT3G25690	Protein CHUP1
qVc.A10	BnaA10g14500D	11,532,237-11,534,662	AT5G21100	Plant L-ascorbate oxidase
qVc.C01-1	BnaC01g13370D	8,707,895-8,709,818	AT4G21960	Peroxidase 42 (PER42)
qVc.C01-2	BnaC01g17000D	11,645,204-11,646,551	AT4G25080	Magnesium-protoporphyrin IX methyltransferase (CHLM)
qVc.C01-3	BnaC01g25340D	20,831,385-20,833,963	AT3G47990	E3 ubiquitin-protein ligase (SIS3)
qVc.C01-4	BnaC01g27230D	24,571,745-24,572,142	AT5G57030	Lutein-deficient 2 (LUT2)
qVc.C01-5	BnaC01g32940D	32,169,350-32,171,541	AT3G19930	Sugar transport protein 4 (STP4)
qVc.C01-6	BnaC01g40080D	38,441,324-38,441,897	AT3G04510	Light sevsitive hypocotyls 2 (LSH2)
qVc.C02	BnaC02g20830D	17,467,248-17,469,184	AT1G71880	Sucrose transport protein (SUC1)
qVc.C03	BnaC03g38290D	23,473,772-23,475,358	AT3G14110	FLUORESCENT IN BLUE LIGHT (FLU)
qVc.C05	BnaC05g21050D	14,671,366-14,674,406	AT1G24490	ALBINA 4 (ALB4)
qVc.C06	BnaC06g20160D	22,220,874-22,221,724	AT1G79040	photosystem II subunit R (PSBR)

## Sheet: Tabl S6
Table S6: The top 20 lines of rapeseed seedlings with the lowest and highest Vc content in different environments
Group	YL2018	Vc content (mg/100g)	Average	JZ2018	Vc content (mg/100g)	Average	YL2019	Vc content (mg/100g)	Average	WC2019	Vc content (mg/100g)	Average	YL2020	Vc content (mg/100g)	Average	WC2020	Vc content (mg/100g)	Average
Low Vc content	8S089	80.3847	90.9593	8S044	94.7231	105.272	8S219	79.0036	83.6912	8S061	62.8192	69.7533	8S137	74.8514	82.134	8S145	65.5709	69.9176
	8S007	87.8692		8S149	95.0197		8S130	80.2169		8S084	65.0137		8S018	78.3455		8S303	67.9368
	8S158	88.6622		8S084	102.23		8S316	81.4647		8S260	65.6955		8S276	78.784		8S286	67.9478
	8S207	89.1907		8S245	102.268		8S096	82.8811		8S166	68.2206		8S245	78.8041		8S055	68.2904
	8S008	89.3339		8S096	102.508		8S284	83.2531		8S156	68.385		8S089	79.4563		8S048	68.5692
	8S068	89.9542		8S292	102.751		8S086	83.4052		8S314	68.4245		8S055	81.3413		8S142	68.7325
	8S286	90.0247		8S252	104.166		8S147	83.6064		8S281	69.0168		8S285	81.9382		8S137	69.0932
	8S004	90.0596		8S107	105.812		8S056	83.8418		8S286	70.2334		8S297	82.1347		8S207	69.6191
	8S137	90.4733		8S027	106.293		8S055	83.8655		8S316	70.6925		8S119	82.8546		8S013	69.6948
	8S245	90.6657		8S253	107.105		8S061	84.1579		8S177	70.6971		8S224	82.9624		8S084	69.8931
	8S156	91.6563		8S046	107.128		8S133	84.373		8S185	70.7419		8S087	83.1812		8S157	70.5789
	8S053	92.1289		8S007	107.226		8S144	84.3821		8S145	70.982		8S220	83.3091		8S193	70.7644
	8S274	92.6795		8S030	107.65		8S169	84.5004		8S029	71.1453		8S013	83.5046		8S257	70.9534
	8S279	92.8968		8S056	107.704		8S300	84.5104		8S087	71.2628		8S030	83.7724		8S224	71.0067
	8S041	93.1242		8S018	108.416		8S119	84.5159		8S273	71.3296		8S257	83.8756		8S004	71.2109
	8S030	93.3338		8S188	108.448		8S008	84.9383		8S227	71.4861		8S007	83.8977		8S236	71.3914
	8S029	93.7122		8S178	108.645		8S298	84.9466		8S126	71.83		8S084	84.3878		8S281	71.5122
	8S087	94.072		8S274	108.789		8S194	85.1733		8S122	72.2748		8S004	84.4118		8S149	71.6993
	8S085	94.4255		8S150	109.161		8S293	85.3114		8S284	72.3635		8S116	85.2767		8S007	71.714
	8S048	94.5383		8S169	109.404		8S029	85.4763		8S289	72.451		8S027	85.5897		8S225	72.1726
High Vc content	8S154	117.396	123.857	8S122	135.238	141.113	8S227	107.427	112.991	8S252	93.7792	101.027	8S227	108.565	114.373	8S227	91.8738	101.51
	8S295	117.439		8S201	135.382		8S287	107.873		8S152	94.024		8S102	108.721		8S247	92.5726
	8S115	117.96		8S261	135.409		8S312	107.96		8S228	94.1486		8S028	108.813		8S192	92.9033
	8S075	118.222		8S251	135.517		8S092	108.522		8S261	94.3282		8S167	109.03		8S272	93.327
	8S002	118.388		8S179	135.529		8S060	108.714		8S174	94.3743		8S108	109.06		8S292	93.4464
	8S098	118.647		8S070	135.568		8S028	108.992		8S253	94.9314		8S230	109.563		8S296	93.8828
	8S290	118.793		8S268	135.863		8S136	109.056		8S301	96.3705		8S040	110.161		8S042	94.3282
	8S128	119.441		8S151	135.895		8S040	109.107		8S012	96.6447		8S143	110.616		8S201	94.8379
	8S082	119.652		8S204	136.2		8S080	109.135		8S231	96.7027		8S070	111.367		8S092	96.7313
	8S256	119.886		8S239	136.51		8S228	109.406		8S193	96.8662		8S181	111.599		8S136	97.5608
	8S072	119.889		8S028	136.758		8S009	109.548		8S151	97.2738		8S251	111.824		8S228	98.6011
	8S262	120.629		8S031	137.709		8S211	110.245		8S136	97.8335		8S192	113.534		8S261	99.5726
	8S242	121.106		8S090	138.281		8S234	110.259		8S201	97.9013		8S325	113.61		8S203	100.886
	8S255	122.847		8S136	138.89		8S151	112.746		8S209	98.2088		8S228	114.142		8S102	103.877
	8S118	125.049		8S186	140.9		8S102	112.949		8S105	99.181		8S200	115.893		8S183	103.922
	8S102	126.924		8S183	143.855		8S183	115.584		8S238	99.2217		8S183	116.371		8S255	107.074
	8S183	133.102		8S242	147.867		8S200	115.673		8S242	112.293		8S151	118.565		8S200	111.302
	8S200	137.12		8S243	158.908		8S242	122.089		8S200	114.66		8S079	126.367		8S242	116.551
	8S079	139.929		8S079	160.723		8S079	128.094		8S079	125.675		8S242	126.714		8S243	123.229
	8S243	144.719		8S200	161.253		8S243	136.432		8S243	126.121		8S243	132.945		8S079	123.713
